# Supplementary material for: 1′′-Benzyl-1′-methyl-4′-(naphthalen-1-yl)naphthalene-2-spiro-3′-pyrrolidine-2′-spiro-3′′-indoline-1,2′′-dione
Source: Acta Crystallogr Sect E Struct Rep Online. 2011 Jun 18;67(Pt 7):o1678–9. doi: 10.1107/S1600536811021908 (PMC3151757; doi:10.1107/S1600536811021908)
Supplement: Supplementary file 1 [file e-67-o1678-sup1.cif]

##############################################################################
#                                                                            #
# This CIF contains the data in a paper accepted for publication in          #
# Acta Crystallographica Section E. It conforms to the requirements of       #
# Notes for Authors for Acta Crystallographica Section E, and has been       #
# peer reviewed under the auspices of the IUCr Commission on Journals.       #
#                                                                            #
# Full details of the Crystallographic Information File format               #
# are given in the paper "The Crystallographic Information File (CIF):       #
# a New Standard Archive File for Crystallography" by S. R. Hall, F. H.      #
# Allen and I. D. Brown [Acta Cryst. (1991), A47, 655-685].                  #
#                                                                            #
# The current version of the core CIF dictionary is obtainable from          #
# ftp://ftp.iucr.org/pub/cif_core.dic.                                       #
#                                                                            #
# Software is freely available for graphical display of the structure(s)     #
# in this CIF. For information consult the CIF software page                 #
# http://www.iucr.org/resources/cif/software.                                #
#                                                                            #
# This file may be used for bona fide research purposes within the           #
# scientific community so long as proper attribution is given to the journal # 
# article from which it was obtained.                                        #
#                                                                            #
##############################################################################
data_I
_audit_creation_method     SHELXL-97
_chemical_name_systematic
;
1''-Benzyl-1'-methyl-4'-(naphthalen-1-yl)naphthalene-2-spiro-3'-pyrrolidine-
2'-spiro-3''-indoline-1,2''-dione
;
_chemical_name_common     ?
_chemical_formula_moiety     'C38 H32 N2 O2'
_chemical_formula_sum     'C38 H32 N2 O2'
_chemical_formula_iupac     'C38 H32 N2 O2'
_chemical_formula_weight     548.66
_chemical_melting_point     ?
_symmetry_cell_setting     monoclinic
_symmetry_space_group_name_H-M     'P 21/c'
_symmetry_space_group_name_Hall     '-P 2ybc'
loop_
    _symmetry_equiv_pos_as_xyz
    'x, y, z'
    '-x, y+1/2, -z+1/2'
    '-x, -y, -z'
    'x, -y-1/2, z-1/2'
_cell_length_a     12.6084(6)
_cell_length_b     14.3751(7)
_cell_length_c     17.4021(9)
_cell_angle_alpha     90.00
_cell_angle_beta     110.0570(10)
_cell_angle_gamma     90.00
_cell_volume     2962.8(3)
_cell_formula_units_Z     4
_cell_measurement_reflns_used     19526
_cell_measurement_theta_min     2.4
_cell_measurement_theta_max     28.3
_cell_measurement_temperature     292(2)
_exptl_crystal_description     Block
_exptl_crystal_colour     Colourless
_exptl_crystal_size_max     0.22
_exptl_crystal_size_mid     0.20
_exptl_crystal_size_min     0.18
_exptl_crystal_density_diffrn     1.230
_exptl_crystal_density_meas     ?
_exptl_crystal_density_method     'not measured'
_exptl_crystal_F_000     1160
_exptl_absorpt_coefficient_mu     0.076
_exptl_absorpt_correction_type     none
_exptl_absorpt_process_details     ?
_exptl_absorpt_correction_T_min     ?
_exptl_absorpt_correction_T_max     ?
_exptl_special_details     ?
_diffrn_ambient_temperature     292(2)
_diffrn_radiation_type     MoK\a
_diffrn_radiation_wavelength     0.71073
_diffrn_radiation_source     'fine-focus sealed tube'
_diffrn_radiation_monochromator     graphite
_diffrn_measurement_device_type     'Bruker SMART APEX CCD area-detector'
_diffrn_measurement_device     'Bruker SMART APEX CCD area-detector'
_diffrn_measurement_method     '\w scans'
_diffrn_detector_area_resol_mean     ?
_diffrn_reflns_number     7081
_diffrn_reflns_av_R_equivalents     0.0000
_diffrn_reflns_av_sigmaI/netI     0.0317
_diffrn_reflns_theta_min     1.72
_diffrn_reflns_theta_max     28.03
_diffrn_reflns_theta_full     28.03
_diffrn_measured_fraction_theta_max     0.986
_diffrn_measured_fraction_theta_full     0.986
_diffrn_reflns_limit_h_min     -16
_diffrn_reflns_limit_h_max     15
_diffrn_reflns_limit_k_min     0
_diffrn_reflns_limit_k_max     18
_diffrn_reflns_limit_l_min     0
_diffrn_reflns_limit_l_max     22
_diffrn_standards_number     0
_diffrn_standards_interval_count     ?
_diffrn_standards_interval_time     .
_diffrn_standards_decay_%     .
_refine_special_details
;
 Refinement of F^2^ against ALL reflections.  The weighted R-factor wR and
 goodness of fit S are based on F^2^, conventional R-factors R are based
 on F, with F set to zero for negative F^2^. The threshold expression of
 F^2^ > 2sigma(F^2^) is used only for calculating R-factors(gt) etc. and is
 not relevant to the choice of reflections for refinement.  R-factors based
 on F^2^ are statistically about twice as large as those based on F, and R-
 factors based on ALL data will be even larger.
;
_reflns_number_total     7081
_reflns_number_gt     4812
_reflns_threshold_expression     I>2\s(I)
_refine_ls_structure_factor_coef     Fsqd
_refine_ls_matrix_type     full
_refine_ls_R_factor_all     0.0992
_refine_ls_R_factor_gt     0.0648
_refine_ls_wR_factor_gt     0.1373
_refine_ls_wR_factor_ref     0.1491
_refine_ls_goodness_of_fit_ref     1.055
_refine_ls_restrained_S_all     1.055
_refine_ls_number_reflns     7081
_refine_ls_number_parameters     380
_refine_ls_number_restraints     0
_refine_ls_hydrogen_treatment     constr
_refine_ls_weighting_scheme     calc
_refine_ls_weighting_details
         'calc w=1/[\s^2^(Fo^2^)+(0.0582P)^2^+0.6156P] where P=(Fo^2^+2Fc^2^)/3'
_atom_sites_solution_hydrogens     geom
_atom_sites_solution_primary     direct
_atom_sites_solution_secondary     difmap
_refine_ls_shift/su_max     0.000
_refine_ls_shift/su_mean     0.000
_refine_diff_density_max     0.189
_refine_diff_density_min     -0.139
_refine_ls_extinction_method     none
_refine_ls_extinction_coef     ?
loop_
    _atom_type_symbol
    _atom_type_description
    _atom_type_scat_dispersion_real
    _atom_type_scat_dispersion_imag
    _atom_type_scat_source
    'C' 'C' 0.0033 0.0016
                         'International Tables Vol C Tables 4.2.6.8 and 6.1.1.4'
    'H' 'H' 0.0000 0.0000
                         'International Tables Vol C Tables 4.2.6.8 and 6.1.1.4'
    'N' 'N' 0.0061 0.0033
                         'International Tables Vol C Tables 4.2.6.8 and 6.1.1.4'
    'O' 'O' 0.0106 0.0060
                         'International Tables Vol C Tables 4.2.6.8 and 6.1.1.4'
_computing_data_collection     'SMART (Bruker, 2001)'
_computing_cell_refinement     'SAINT (Bruker, 2001)'
_computing_data_reduction     'SAINT (Bruker, 2001)'
_computing_structure_solution     'SHELXS97 (Sheldrick, 2008)'
_computing_structure_refinement     'SHELXL97 (Sheldrick, 2008)'
_computing_molecular_graphics
;
'ORTEP3 (Farrugia, 1997) and PLATON (Spek, 2009)'
;
_computing_publication_material
                            'SHELXL97 (Sheldrick, 2008) and PLATON (Spek, 2009)'
loop_
    _atom_site_type_symbol
    _atom_site_label
    _atom_site_fract_x
    _atom_site_fract_y
    _atom_site_fract_z
    _atom_site_U_iso_or_equiv
    _atom_site_adp_type
    _atom_site_calc_flag
    _atom_site_refinement_flags
    _atom_site_occupancy
    _atom_site_symmetry_multiplicity
    _atom_site_disorder_assembly
    _atom_site_disorder_group
    O O1 0.66021(11) 0.12013(10) 0.16760(9) 0.0662(4) Uani d . 1 1 . .
    O O2 0.93723(11) 0.40608(9) 0.17479(8) 0.0626(4) Uani d . 1 1 . .
    N N1 0.90128(12) 0.19586(10) 0.24061(8) 0.0493(4) Uani d . 1 1 . .
    N N2 0.73609(12) 0.08330(10) 0.06975(9) 0.0515(4) Uani d . 1 1 . .
    C C1 0.82372(13) 0.20914(12) 0.15647(10) 0.0438(4) Uani d . 1 1 . .
    C C2 0.77474(14) 0.31053(12) 0.15932(10) 0.0440(4) Uani d . 1 1 . .
    C C3 0.79927(15) 0.32572(12) 0.25429(10) 0.0483(4) Uani d . 1 1 . .
    H H3 0.8622 0.3698 0.2731 0.058 Uiso calc R 1 1 . .
    C C4 0.84428(17) 0.23271(13) 0.29382(11) 0.0579(5) Uani d . 1 1 . .
    H H4A 0.8965 0.2410 0.3492 0.069 Uiso calc R 1 1 . .
    H H4B 0.7833 0.1922 0.2949 0.069 Uiso calc R 1 1 . .
    C C5 0.72848(14) 0.13465(12) 0.13340(11) 0.0478(4) Uani d . 1 1 . .
    C C6 0.82563(15) 0.11410(13) 0.04566(10) 0.0500(4) Uani d . 1 1 . .
    C C7 0.8606(2) 0.07633(15) -0.01446(12) 0.0656(6) Uani d . 1 1 . .
    H H7 0.8223 0.0270 -0.0467 0.079 Uiso calc R 1 1 . .
    C C8 0.9545(2) 0.11472(18) -0.02475(14) 0.0774(7) Uani d . 1 1 . .
    H H8 0.9791 0.0918 -0.0658 0.093 Uiso calc R 1 1 . .
    C C9 1.0130(2) 0.18583(18) 0.02375(15) 0.0766(7) Uani d . 1 1 . .
    H H9 1.0775 0.2093 0.0161 0.092 Uiso calc R 1 1 . .
    C C10 0.97681(16) 0.22356(15) 0.08476(13) 0.0617(5) Uani d . 1 1 . .
    H H10 1.0168 0.2716 0.1179 0.074 Uiso calc R 1 1 . .
    C C11 0.88083(14) 0.18802(12) 0.09463(11) 0.0467(4) Uani d . 1 1 . .
    C C12 0.64951(14) 0.32215(14) 0.10675(11) 0.0537(5) Uani d . 1 1 . .
    H H12A 0.6056 0.2749 0.1221 0.064 Uiso calc R 1 1 . .
    H H12B 0.6235 0.3824 0.1180 0.064 Uiso calc R 1 1 . .
    C C13 0.62867(17) 0.31449(15) 0.01543(12) 0.0623(5) Uani d . 1 1 . .
    H H13A 0.6496 0.2528 0.0031 0.075 Uiso calc R 1 1 . .
    H H13B 0.5490 0.3233 -0.0149 0.075 Uiso calc R 1 1 . .
    C C14 0.69571(18) 0.38566(14) -0.01072(12) 0.0599(5) Uani d . 1 1 . .
    C C15 0.6569(2) 0.42401(19) -0.08921(14) 0.0832(7) Uani d . 1 1 . .
    H H15 0.5878 0.4050 -0.1263 0.100 Uiso calc R 1 1 . .
    C C16 0.7195(3) 0.4893(2) -0.11224(16) 0.1014(9) Uani d . 1 1 . .
    H H16 0.6921 0.5144 -0.1647 0.122 Uiso calc R 1 1 . .
    C C17 0.8221(3) 0.51820(19) -0.05876(17) 0.0964(8) Uani d . 1 1 . .
    H H17 0.8643 0.5621 -0.0750 0.116 Uiso calc R 1 1 . .
    C C18 0.8620(2) 0.48169(15) 0.01912(14) 0.0729(6) Uani d . 1 1 . .
    H H18 0.9314 0.5012 0.0555 0.087 Uiso calc R 1 1 . .
    C C19 0.79923(17) 0.41576(13) 0.04390(11) 0.0549(5) Uani d . 1 1 . .
    C C20 0.84519(15) 0.38003(12) 0.12938(11) 0.0478(4) Uani d . 1 1 . .
    C C21 0.70292(15) 0.36805(13) 0.27567(10) 0.0517(4) Uani d . 1 1 . .
    C C22 0.69140(15) 0.46686(14) 0.27729(10) 0.0518(4) Uani d . 1 1 . .
    C C23 0.77083(18) 0.52959(14) 0.26515(12) 0.0609(5) Uani d . 1 1 . .
    H H23 0.8326 0.5062 0.2537 0.073 Uiso calc R 1 1 . .
    C C24 0.7590(2) 0.62308(16) 0.26981(15) 0.0765(6) Uani d . 1 1 . .
    H H24 0.8134 0.6626 0.2628 0.092 Uiso calc R 1 1 . .
    C C25 0.6657(3) 0.66048(18) 0.28506(16) 0.0879(8) Uani d . 1 1 . .
    H H25 0.6581 0.7246 0.2879 0.106 Uiso calc R 1 1 . .
    C C26 0.5871(2) 0.60358(19) 0.29565(15) 0.0805(7) Uani d . 1 1 . .
    H H26 0.5245 0.6292 0.3045 0.097 Uiso calc R 1 1 . .
    C C27 0.59733(16) 0.50575(16) 0.29370(11) 0.0614(5) Uani d . 1 1 . .
    C C28 0.51909(18) 0.4461(2) 0.30987(13) 0.0741(6) Uani d . 1 1 . .
    H H28 0.4570 0.4710 0.3199 0.089 Uiso calc R 1 1 . .
    C C29 0.53320(19) 0.3533(2) 0.31101(14) 0.0767(7) Uani d . 1 1 . .
    H H29 0.4823 0.3147 0.3237 0.092 Uiso calc R 1 1 . .
    C C30 0.62455(18) 0.31407(16) 0.29314(13) 0.0679(6) Uani d . 1 1 . .
    H H30 0.6318 0.2497 0.2932 0.082 Uiso calc R 1 1 . .
    C C31 0.94324(17) 0.10143(13) 0.26161(12) 0.0614(5) Uani d . 1 1 . .
    H H31A 0.8823 0.0617 0.2622 0.092 Uiso calc R 1 1 . .
    H H31B 1.0009 0.1013 0.3147 0.092 Uiso calc R 1 1 . .
    H H31C 0.9741 0.0791 0.2218 0.092 Uiso calc R 1 1 . .
    C C32 0.65854(17) 0.00833(14) 0.03219(13) 0.0641(5) Uani d . 1 1 . .
    H H32A 0.6339 0.0158 -0.0267 0.077 Uiso calc R 1 1 . .
    H H32B 0.5924 0.0144 0.0483 0.077 Uiso calc R 1 1 . .
    C C33 0.70527(15) -0.08882(13) 0.05326(11) 0.0532(4) Uani d . 1 1 . .
    C C34 0.64882(19) -0.16142(15) 0.00444(14) 0.0710(6) Uani d . 1 1 . .
    H H34 0.5845 -0.1495 -0.0406 0.085 Uiso calc R 1 1 . .
    C C35 0.6867(2) -0.25106(17) 0.02169(16) 0.0816(7) Uani d . 1 1 . .
    H H35 0.6479 -0.2993 -0.0118 0.098 Uiso calc R 1 1 . .
    C C36 0.7813(2) -0.27023(16) 0.08771(16) 0.0784(7) Uani d . 1 1 . .
    H H36 0.8065 -0.3312 0.0991 0.094 Uiso calc R 1 1 . .
    C C37 0.83818(19) -0.19893(16) 0.13677(14) 0.0720(6) Uani d . 1 1 . .
    H H37 0.9024 -0.2113 0.1817 0.086 Uiso calc R 1 1 . .
    C C38 0.80016(17) -0.10885(14) 0.11940(13) 0.0629(5) Uani d . 1 1 . .
    H H38 0.8393 -0.0607 0.1530 0.076 Uiso calc R 1 1 . .
loop_
    _atom_site_aniso_label
    _atom_site_aniso_U_11
    _atom_site_aniso_U_22
    _atom_site_aniso_U_33
    _atom_site_aniso_U_12
    _atom_site_aniso_U_13
    _atom_site_aniso_U_23
    O1 0.0568(8) 0.0683(9) 0.0841(10) -0.0130(7) 0.0380(8) -0.0036(7)
    O2 0.0576(8) 0.0656(9) 0.0608(8) -0.0172(7) 0.0154(7) -0.0010(7)
    N1 0.0483(8) 0.0490(9) 0.0456(8) 0.0023(7) 0.0097(7) 0.0001(7)
    N2 0.0499(8) 0.0495(9) 0.0508(8) -0.0032(7) 0.0117(7) -0.0047(7)
    C1 0.0390(9) 0.0460(10) 0.0470(9) -0.0018(7) 0.0155(7) -0.0007(7)
    C2 0.0414(9) 0.0457(10) 0.0443(9) -0.0004(7) 0.0141(7) -0.0012(7)
    C3 0.0493(10) 0.0500(10) 0.0453(9) -0.0027(8) 0.0160(8) -0.0040(8)
    C4 0.0690(12) 0.0570(12) 0.0454(10) 0.0044(10) 0.0167(9) 0.0002(9)
    C5 0.0423(9) 0.0468(10) 0.0527(10) 0.0004(8) 0.0140(8) 0.0012(8)
    C6 0.0523(10) 0.0520(11) 0.0436(9) 0.0109(9) 0.0140(8) 0.0058(8)
    C7 0.0815(15) 0.0681(13) 0.0490(11) 0.0195(11) 0.0246(11) 0.0034(9)
    C8 0.0981(18) 0.0828(17) 0.0657(14) 0.0330(15) 0.0466(14) 0.0160(13)
    C9 0.0690(14) 0.0885(17) 0.0916(17) 0.0188(13) 0.0526(13) 0.0307(14)
    C10 0.0527(11) 0.0637(13) 0.0761(13) 0.0049(9) 0.0317(10) 0.0120(10)
    C11 0.0443(9) 0.0488(10) 0.0492(9) 0.0069(8) 0.0187(8) 0.0056(8)
    C12 0.0433(9) 0.0569(11) 0.0580(11) 0.0025(8) 0.0134(8) -0.0015(9)
    C13 0.0527(11) 0.0684(13) 0.0542(11) 0.0060(10) 0.0033(9) -0.0027(10)
    C14 0.0675(12) 0.0586(12) 0.0504(11) 0.0119(10) 0.0160(10) -0.0013(9)
    C15 0.0942(17) 0.0917(18) 0.0537(13) 0.0162(14) 0.0124(12) 0.0073(12)
    C16 0.135(3) 0.105(2) 0.0610(15) 0.0160(19) 0.0290(17) 0.0285(15)
    C17 0.131(2) 0.0851(18) 0.0820(18) -0.0011(17) 0.0482(18) 0.0265(15)
    C18 0.0921(16) 0.0630(13) 0.0680(13) -0.0038(12) 0.0330(12) 0.0080(11)
    C19 0.0675(12) 0.0478(10) 0.0519(10) 0.0057(9) 0.0239(10) 0.0016(8)
    C20 0.0507(10) 0.0421(9) 0.0504(10) 0.0001(8) 0.0169(8) -0.0024(8)
    C21 0.0510(10) 0.0605(12) 0.0443(9) -0.0029(9) 0.0171(8) -0.0057(8)
    C22 0.0532(10) 0.0608(12) 0.0390(9) 0.0068(9) 0.0128(8) 0.0000(8)
    C23 0.0669(12) 0.0585(12) 0.0603(12) 0.0074(10) 0.0257(10) 0.0012(9)
    C24 0.0913(17) 0.0583(14) 0.0811(15) 0.0064(12) 0.0308(13) 0.0062(11)
    C25 0.103(2) 0.0639(15) 0.0899(18) 0.0290(15) 0.0238(15) 0.0018(13)
    C26 0.0754(15) 0.0865(18) 0.0754(15) 0.0311(14) 0.0203(13) -0.0077(13)
    C27 0.0520(11) 0.0837(15) 0.0439(10) 0.0148(10) 0.0106(8) -0.0056(10)
    C28 0.0530(12) 0.111(2) 0.0603(13) 0.0049(13) 0.0225(10) -0.0180(13)
    C29 0.0623(13) 0.104(2) 0.0727(14) -0.0181(13) 0.0348(12) -0.0180(13)
    C30 0.0674(13) 0.0735(14) 0.0693(13) -0.0117(11) 0.0315(11) -0.0112(11)
    C31 0.0615(12) 0.0543(12) 0.0606(12) 0.0076(9) 0.0108(10) 0.0055(9)
    C32 0.0551(11) 0.0584(12) 0.0620(12) -0.0054(9) -0.0014(9) -0.0089(9)
    C33 0.0514(10) 0.0530(11) 0.0536(10) -0.0078(9) 0.0157(9) -0.0054(9)
    C34 0.0669(13) 0.0632(14) 0.0726(14) -0.0075(11) 0.0108(11) -0.0107(11)
    C35 0.0861(17) 0.0606(14) 0.0941(17) -0.0160(13) 0.0257(15) -0.0181(13)
    C36 0.0867(17) 0.0550(13) 0.0996(18) 0.0026(12) 0.0399(15) 0.0072(12)
    C37 0.0688(14) 0.0680(14) 0.0741(14) 0.0012(11) 0.0180(11) 0.0129(12)
    C38 0.0624(12) 0.0567(12) 0.0615(12) -0.0075(10) 0.0107(10) -0.0039(10)
_geom_special_details
;
 All esds (except the esd in the dihedral angle between two l.s. planes)
 are estimated using the full covariance matrix.  The cell esds are taken
 into account individually in the estimation of esds in distances, angles
 and torsion angles; correlations between esds in cell parameters are only
 used when they are defined by crystal symmetry.  An approximate (isotropic)
 treatment of cell esds is used for estimating esds involving l.s. planes.
;
loop_
    _geom_bond_atom_site_label_1
    _geom_bond_atom_site_label_2
    _geom_bond_site_symmetry_2
    _geom_bond_distance
    _geom_bond_publ_flag
    O1 C5 . 1.221(2) ?
    O2 C20 . 1.218(2) ?
    N1 C4 . 1.453(2) ?
    N1 C31 . 1.457(2) ?
    N1 C1 . 1.468(2) ?
    N2 C5 . 1.362(2) ?
    N2 C6 . 1.404(2) ?
    N2 C32 . 1.451(2) ?
    C1 C11 . 1.517(2) ?
    C1 C5 . 1.555(2) ?
    C1 C2 . 1.590(2) ?
    C2 C12 . 1.539(2) ?
    C2 C20 . 1.541(2) ?
    C2 C3 . 1.589(2) ?
    C3 C21 . 1.515(2) ?
    C3 C4 . 1.522(3) ?
    C3 H3 . 0.9800 ?
    C4 H4A . 0.9700 ?
    C4 H4B . 0.9700 ?
    C6 C7 . 1.379(3) ?
    C6 C11 . 1.390(3) ?
    C7 C8 . 1.372(3) ?
    C7 H7 . 0.9300 ?
    C8 C9 . 1.369(3) ?
    C8 H8 . 0.9300 ?
    C9 C10 . 1.401(3) ?
    C9 H9 . 0.9300 ?
    C10 C11 . 1.378(2) ?
    C10 H10 . 0.9300 ?
    C12 C13 . 1.523(3) ?
    C12 H12A . 0.9700 ?
    C12 H12B . 0.9700 ?
    C13 C14 . 1.494(3) ?
    C13 H13A . 0.9700 ?
    C13 H13B . 0.9700 ?
    C14 C19 . 1.394(3) ?
    C14 C15 . 1.397(3) ?
    C15 C16 . 1.372(4) ?
    C15 H15 . 0.9300 ?
    C16 C17 . 1.373(4) ?
    C16 H16 . 0.9300 ?
    C17 C18 . 1.378(3) ?
    C17 H17 . 0.9300 ?
    C18 C19 . 1.394(3) ?
    C18 H18 . 0.9300 ?
    C19 C20 . 1.490(3) ?
    C21 C30 . 1.370(3) ?
    C21 C22 . 1.429(3) ?
    C22 C23 . 1.416(3) ?
    C22 C27 . 1.426(3) ?
    C23 C24 . 1.358(3) ?
    C23 H23 . 0.9300 ?
    C24 C25 . 1.398(3) ?
    C24 H24 . 0.9300 ?
    C25 C26 . 1.346(4) ?
    C25 H25 . 0.9300 ?
    C26 C27 . 1.414(3) ?
    C26 H26 . 0.9300 ?
    C27 C28 . 1.407(3) ?
    C28 C29 . 1.345(3) ?
    C28 H28 . 0.9300 ?
    C29 C30 . 1.409(3) ?
    C29 H29 . 0.9300 ?
    C30 H30 . 0.9300 ?
    C31 H31A . 0.9600 ?
    C31 H31B . 0.9600 ?
    C31 H31C . 0.9600 ?
    C32 C33 . 1.511(3) ?
    C32 H32A . 0.9700 ?
    C32 H32B . 0.9700 ?
    C33 C38 . 1.376(3) ?
    C33 C34 . 1.379(3) ?
    C34 C35 . 1.371(3) ?
    C34 H34 . 0.9300 ?
    C35 C36 . 1.370(3) ?
    C35 H35 . 0.9300 ?
    C36 C37 . 1.369(3) ?
    C36 H36 . 0.9300 ?
    C37 C38 . 1.378(3) ?
    C37 H37 . 0.9300 ?
    C38 H38 . 0.9300 ?
loop_
    _geom_angle_atom_site_label_1
    _geom_angle_atom_site_label_2
    _geom_angle_atom_site_label_3
    _geom_angle_site_symmetry_1
    _geom_angle_site_symmetry_3
    _geom_angle
    _geom_angle_publ_flag
    C4 N1 C31 . . 113.34(15) ?
    C4 N1 C1 . . 106.40(13) ?
    C31 N1 C1 . . 115.58(14) ?
    C5 N2 C6 . . 111.11(14) ?
    C5 N2 C32 . . 122.98(16) ?
    C6 N2 C32 . . 125.90(16) ?
    N1 C1 C11 . . 111.45(13) ?
    N1 C1 C5 . . 111.05(13) ?
    C11 C1 C5 . . 101.04(13) ?
    N1 C1 C2 . . 102.78(13) ?
    C11 C1 C2 . . 119.30(14) ?
    C5 C1 C2 . . 111.43(13) ?
    C12 C2 C20 . . 108.76(14) ?
    C12 C2 C3 . . 113.42(14) ?
    C20 C2 C3 . . 109.47(13) ?
    C12 C2 C1 . . 114.28(14) ?
    C20 C2 C1 . . 107.98(13) ?
    C3 C2 C1 . . 102.66(13) ?
    C21 C3 C4 . . 116.62(15) ?
    C21 C3 C2 . . 115.11(14) ?
    C4 C3 C2 . . 105.01(14) ?
    C21 C3 H3 . . 106.5 ?
    C4 C3 H3 . . 106.5 ?
    C2 C3 H3 . . 106.5 ?
    N1 C4 C3 . . 102.79(14) ?
    N1 C4 H4A . . 111.2 ?
    C3 C4 H4A . . 111.2 ?
    N1 C4 H4B . . 111.2 ?
    C3 C4 H4B . . 111.2 ?
    H4A C4 H4B . . 109.1 ?
    O1 C5 N2 . . 124.20(16) ?
    O1 C5 C1 . . 127.08(16) ?
    N2 C5 C1 . . 108.64(15) ?
    C7 C6 C11 . . 122.88(18) ?
    C7 C6 N2 . . 127.01(18) ?
    C11 C6 N2 . . 110.04(15) ?
    C8 C7 C6 . . 117.1(2) ?
    C8 C7 H7 . . 121.4 ?
    C6 C7 H7 . . 121.4 ?
    C7 C8 C9 . . 121.8(2) ?
    C7 C8 H8 . . 119.1 ?
    C9 C8 H8 . . 119.1 ?
    C8 C9 C10 . . 120.6(2) ?
    C8 C9 H9 . . 119.7 ?
    C10 C9 H9 . . 119.7 ?
    C11 C10 C9 . . 118.7(2) ?
    C11 C10 H10 . . 120.7 ?
    C9 C10 H10 . . 120.7 ?
    C10 C11 C6 . . 118.91(17) ?
    C10 C11 C1 . . 131.72(17) ?
    C6 C11 C1 . . 109.17(15) ?
    C13 C12 C2 . . 112.77(15) ?
    C13 C12 H12A . . 109.0 ?
    C2 C12 H12A . . 109.0 ?
    C13 C12 H12B . . 109.0 ?
    C2 C12 H12B . . 109.0 ?
    H12A C12 H12B . . 107.8 ?
    C14 C13 C12 . . 110.80(16) ?
    C14 C13 H13A . . 109.5 ?
    C12 C13 H13A . . 109.5 ?
    C14 C13 H13B . . 109.5 ?
    C12 C13 H13B . . 109.5 ?
    H13A C13 H13B . . 108.1 ?
    C19 C14 C15 . . 118.5(2) ?
    C19 C14 C13 . . 120.00(17) ?
    C15 C14 C13 . . 121.5(2) ?
    C16 C15 C14 . . 120.8(2) ?
    C16 C15 H15 . . 119.6 ?
    C14 C15 H15 . . 119.6 ?
    C15 C16 C17 . . 120.8(2) ?
    C15 C16 H16 . . 119.6 ?
    C17 C16 H16 . . 119.6 ?
    C16 C17 C18 . . 119.5(3) ?
    C16 C17 H17 . . 120.2 ?
    C18 C17 H17 . . 120.2 ?
    C17 C18 C19 . . 120.6(2) ?
    C17 C18 H18 . . 119.7 ?
    C19 C18 H18 . . 119.7 ?
    C18 C19 C14 . . 119.87(19) ?
    C18 C19 C20 . . 118.38(18) ?
    C14 C19 C20 . . 121.75(17) ?
    O2 C20 C19 . . 119.97(17) ?
    O2 C20 C2 . . 120.77(16) ?
    C19 C20 C2 . . 119.26(15) ?
    C30 C21 C22 . . 118.20(18) ?
    C30 C21 C3 . . 121.82(18) ?
    C22 C21 C3 . . 119.98(16) ?
    C23 C22 C27 . . 117.36(18) ?
    C23 C22 C21 . . 123.22(17) ?
    C27 C22 C21 . . 119.40(18) ?
    C24 C23 C22 . . 121.6(2) ?
    C24 C23 H23 . . 119.2 ?
    C22 C23 H23 . . 119.2 ?
    C23 C24 C25 . . 120.6(2) ?
    C23 C24 H24 . . 119.7 ?
    C25 C24 H24 . . 119.7 ?
    C26 C25 C24 . . 120.0(2) ?
    C26 C25 H25 . . 120.0 ?
    C24 C25 H25 . . 120.0 ?
    C25 C26 C27 . . 121.5(2) ?
    C25 C26 H26 . . 119.2 ?
    C27 C26 H26 . . 119.2 ?
    C28 C27 C26 . . 121.7(2) ?
    C28 C27 C22 . . 119.3(2) ?
    C26 C27 C22 . . 119.0(2) ?
    C29 C28 C27 . . 120.6(2) ?
    C29 C28 H28 . . 119.7 ?
    C27 C28 H28 . . 119.7 ?
    C28 C29 C30 . . 120.5(2) ?
    C28 C29 H29 . . 119.8 ?
    C30 C29 H29 . . 119.8 ?
    C21 C30 C29 . . 121.9(2) ?
    C21 C30 H30 . . 119.0 ?
    C29 C30 H30 . . 119.0 ?
    N1 C31 H31A . . 109.5 ?
    N1 C31 H31B . . 109.5 ?
    H31A C31 H31B . . 109.5 ?
    N1 C31 H31C . . 109.5 ?
    H31A C31 H31C . . 109.5 ?
    H31B C31 H31C . . 109.5 ?
    N2 C32 C33 . . 115.50(15) ?
    N2 C32 H32A . . 108.4 ?
    C33 C32 H32A . . 108.4 ?
    N2 C32 H32B . . 108.4 ?
    C33 C32 H32B . . 108.4 ?
    H32A C32 H32B . . 107.5 ?
    C38 C33 C34 . . 118.27(19) ?
    C38 C33 C32 . . 123.44(17) ?
    C34 C33 C32 . . 118.29(17) ?
    C35 C34 C33 . . 120.6(2) ?
    C35 C34 H34 . . 119.7 ?
    C33 C34 H34 . . 119.7 ?
    C36 C35 C34 . . 120.7(2) ?
    C36 C35 H35 . . 119.7 ?
    C34 C35 H35 . . 119.7 ?
    C37 C36 C35 . . 119.4(2) ?
    C37 C36 H36 . . 120.3 ?
    C35 C36 H36 . . 120.3 ?
    C36 C37 C38 . . 119.9(2) ?
    C36 C37 H37 . . 120.1 ?
    C38 C37 H37 . . 120.1 ?
    C33 C38 C37 . . 121.15(19) ?
    C33 C38 H38 . . 119.4 ?
    C37 C38 H38 . . 119.4 ?
loop_
    _geom_torsion_atom_site_label_1
    _geom_torsion_atom_site_label_2
    _geom_torsion_atom_site_label_3
    _geom_torsion_atom_site_label_4
    _geom_torsion_site_symmetry_1
    _geom_torsion_site_symmetry_2
    _geom_torsion_site_symmetry_3
    _geom_torsion_site_symmetry_4
    _geom_torsion
    _geom_torsion_publ_flag
    C4 N1 C1 C11 . . . . 170.62(14) ?
    C31 N1 C1 C11 . . . . -62.61(19) ?
    C4 N1 C1 C5 . . . . -77.56(16) ?
    C31 N1 C1 C5 . . . . 49.21(19) ?
    C4 N1 C1 C2 . . . . 41.70(16) ?
    C31 N1 C1 C2 . . . . 168.47(14) ?
    N1 C1 C2 C12 . . . . -143.34(14) ?
    C11 C1 C2 C12 . . . . 92.80(18) ?
    C5 C1 C2 C12 . . . . -24.3(2) ?
    N1 C1 C2 C20 . . . . 95.51(15) ?
    C11 C1 C2 C20 . . . . -28.35(19) ?
    C5 C1 C2 C20 . . . . -145.49(14) ?
    N1 C1 C2 C3 . . . . -20.09(15) ?
    C11 C1 C2 C3 . . . . -143.95(14) ?
    C5 C1 C2 C3 . . . . 98.91(15) ?
    C12 C2 C3 C21 . . . . -12.2(2) ?
    C20 C2 C3 C21 . . . . 109.49(17) ?
    C1 C2 C3 C21 . . . . -136.00(15) ?
    C12 C2 C3 C4 . . . . 117.47(16) ?
    C20 C2 C3 C4 . . . . -120.87(15) ?
    C1 C2 C3 C4 . . . . -6.35(17) ?
    C31 N1 C4 C3 . . . . -174.48(14) ?
    C1 N1 C4 C3 . . . . -46.38(17) ?
    C21 C3 C4 N1 . . . . 159.66(15) ?
    C2 C3 C4 N1 . . . . 30.92(17) ?
    C6 N2 C5 O1 . . . . -177.45(17) ?
    C32 N2 C5 O1 . . . . 3.8(3) ?
    C6 N2 C5 C1 . . . . -0.32(19) ?
    C32 N2 C5 C1 . . . . -179.08(15) ?
    N1 C1 C5 O1 . . . . 58.9(2) ?
    C11 C1 C5 O1 . . . . 177.17(17) ?
    C2 C1 C5 O1 . . . . -55.1(2) ?
    N1 C1 C5 N2 . . . . -118.17(15) ?
    C11 C1 C5 N2 . . . . 0.15(17) ?
    C2 C1 C5 N2 . . . . 127.90(15) ?
    C5 N2 C6 C7 . . . . 177.43(18) ?
    C32 N2 C6 C7 . . . . -3.9(3) ?
    C5 N2 C6 C11 . . . . 0.4(2) ?
    C32 N2 C6 C11 . . . . 179.10(16) ?
    C11 C6 C7 C8 . . . . 0.2(3) ?
    N2 C6 C7 C8 . . . . -176.48(18) ?
    C6 C7 C8 C9 . . . . 1.6(3) ?
    C7 C8 C9 C10 . . . . -1.6(3) ?
    C8 C9 C10 C11 . . . . -0.4(3) ?
    C9 C10 C11 C6 . . . . 2.1(3) ?
    C9 C10 C11 C1 . . . . 176.24(18) ?
    C7 C6 C11 C10 . . . . -2.1(3) ?
    N2 C6 C11 C10 . . . . 175.08(16) ?
    C7 C6 C11 C1 . . . . -177.46(16) ?
    N2 C6 C11 C1 . . . . -0.28(19) ?
    N1 C1 C11 C10 . . . . -56.4(2) ?
    C5 C1 C11 C10 . . . . -174.47(19) ?
    C2 C1 C11 C10 . . . . 63.1(3) ?
    N1 C1 C11 C6 . . . . 118.11(15) ?
    C5 C1 C11 C6 . . . . 0.08(17) ?
    C2 C1 C11 C6 . . . . -122.36(16) ?
    C20 C2 C12 C13 . . . . 53.7(2) ?
    C3 C2 C12 C13 . . . . 175.74(15) ?
    C1 C2 C12 C13 . . . . -67.0(2) ?
    C2 C12 C13 C14 . . . . -58.2(2) ?
    C12 C13 C14 C19 . . . . 30.5(2) ?
    C12 C13 C14 C15 . . . . -149.0(2) ?
    C19 C14 C15 C16 . . . . 0.4(3) ?
    C13 C14 C15 C16 . . . . 180.0(2) ?
    C14 C15 C16 C17 . . . . 0.3(4) ?
    C15 C16 C17 C18 . . . . -0.6(4) ?
    C16 C17 C18 C19 . . . . 0.1(4) ?
    C17 C18 C19 C14 . . . . 0.7(3) ?
    C17 C18 C19 C20 . . . . -178.7(2) ?
    C15 C14 C19 C18 . . . . -0.9(3) ?
    C13 C14 C19 C18 . . . . 179.53(19) ?
    C15 C14 C19 C20 . . . . 178.45(18) ?
    C13 C14 C19 C20 . . . . -1.1(3) ?
    C18 C19 C20 O2 . . . . -2.5(3) ?
    C14 C19 C20 O2 . . . . 178.12(18) ?
    C18 C19 C20 C2 . . . . 177.21(17) ?
    C14 C19 C20 C2 . . . . -2.2(3) ?
    C12 C2 C20 O2 . . . . 156.02(17) ?
    C3 C2 C20 O2 . . . . 31.6(2) ?
    C1 C2 C20 O2 . . . . -79.4(2) ?
    C12 C2 C20 C19 . . . . -23.7(2) ?
    C3 C2 C20 C19 . . . . -148.10(15) ?
    C1 C2 C20 C19 . . . . 100.85(17) ?
    C4 C3 C21 C30 . . . . -31.4(2) ?
    C2 C3 C21 C30 . . . . 92.3(2) ?
    C4 C3 C21 C22 . . . . 149.21(17) ?
    C2 C3 C21 C22 . . . . -87.09(19) ?
    C30 C21 C22 C23 . . . . 176.09(18) ?
    C3 C21 C22 C23 . . . . -4.5(3) ?
    C30 C21 C22 C27 . . . . -2.4(3) ?
    C3 C21 C22 C27 . . . . 177.04(15) ?
    C27 C22 C23 C24 . . . . 0.7(3) ?
    C21 C22 C23 C24 . . . . -177.78(19) ?
    C22 C23 C24 C25 . . . . -1.5(3) ?
    C23 C24 C25 C26 . . . . 0.3(4) ?
    C24 C25 C26 C27 . . . . 1.5(4) ?
    C25 C26 C27 C28 . . . . 175.9(2) ?
    C25 C26 C27 C22 . . . . -2.2(3) ?
    C23 C22 C27 C28 . . . . -177.11(17) ?
    C21 C22 C27 C28 . . . . 1.5(3) ?
    C23 C22 C27 C26 . . . . 1.0(3) ?
    C21 C22 C27 C26 . . . . 179.63(18) ?
    C26 C27 C28 C29 . . . . -177.2(2) ?
    C22 C27 C28 C29 . . . . 0.9(3) ?
    C27 C28 C29 C30 . . . . -2.3(3) ?
    C22 C21 C30 C29 . . . . 1.1(3) ?
    C3 C21 C30 C29 . . . . -178.35(18) ?
    C28 C29 C30 C21 . . . . 1.3(3) ?
    C5 N2 C32 C33 . . . . -105.3(2) ?
    C6 N2 C32 C33 . . . . 76.1(2) ?
    N2 C32 C33 C38 . . . . 17.9(3) ?
    N2 C32 C33 C34 . . . . -163.17(19) ?
    C38 C33 C34 C35 . . . . 0.0(3) ?
    C32 C33 C34 C35 . . . . -179.0(2) ?
    C33 C34 C35 C36 . . . . 0.0(4) ?
    C34 C35 C36 C37 . . . . 0.0(4) ?
    C35 C36 C37 C38 . . . . 0.0(4) ?
    C34 C33 C38 C37 . . . . -0.1(3) ?
    C32 C33 C38 C37 . . . . 178.8(2) ?
    C36 C37 C38 C33 . . . . 0.1(3) ?
loop_
    _geom_hbond_atom_site_label_D
    _geom_hbond_atom_site_label_H
    _geom_hbond_atom_site_label_A
    _geom_hbond_site_symmetry_A
    _geom_hbond_distance_DH
    _geom_hbond_distance_HA
    _geom_hbond_distance_DA
    _geom_hbond_angle_DHA
    C26 H26 O1 2_655 0.93 2.54 3.399(3) 154
    C3 H3 O2 . 0.98 2.28 2.815(2) 113
    C4 H4B O1 . 0.97 2.46 3.055(2) 120
    C10 H10 O2 . 0.93 2.53 3.182(3) 127
    C12 H12A O1 . 0.97 2.38 3.078(2) 128
    C13 H13A Cg . 0.97 2.56 3.238(2) 127
loop_
    _platon_squeeze_void_nr
    _platon_squeeze_void_average_x
    _platon_squeeze_void_average_y
    _platon_squeeze_void_average_z
    _platon_squeeze_void_volume
    _platon_squeeze_void_count_electrons
    _platon_squeeze_void_content
    1 0.204 0.139 0.710 9 0 ' '
    2 0.204 0.361 0.210 9 0 ' '
    3 0.500 0.000 0.500 41 1 ' '
    4 0.500 0.500 1.000 41 1 ' '
    5 0.796 0.639 0.790 9 0 ' '
    6 0.796 0.861 0.290 9 0 ' '
_platon_squeeze_details
;
;
data_global
_journal_date_recd_electronic     2011-06-06
_journal_date_accepted     2011-06-07
_journal_name_full     'Acta Crystallographica, Section E'
_journal_year     2011
_journal_volume     67
_journal_issue      7
_journal_page_first     o1678
_journal_page_last     o1679
_journal_paper_category     QO
_journal_coeditor_code     NG5180
_publ_contact_author_name     'Dr. S. Selvanayagam'
_publ_contact_author_address
;   Department of Physics
    Kalasalingam University
    Krishnankoil 626 190
    India
;
_publ_contact_author_email     's_selvanayagam@rediffmail.com'
_publ_contact_author_fax     91-4563-289322
_publ_contact_author_phone     91-4563-289042
_publ_section_title
;\
1''-Benzyl-1'-methyl-4'-(naphthalen-1-yl)naphthalene-2-spiro-3'-pyrrolidine-\
2'-spiro-3''-indoline-1,2''-dione
;
loop_
    _publ_author_name
    _publ_author_address
    'S. Selvanayagam'
;     Department of Physics
      Kalasalingam University
      Krishnankoil 626 126
      India
;
    'B. Sridhar'
;     Laboratory of X-ray Crystallography
      Indian Institute of Chemical Technology
      Hyderabad 500 007
      India
;
    'P. Saravanan'
;     Department of Organic Chemistry
      University of Madras
      Guindy Campus
      Chennai 600 025
      India
;
    'R. Raghunathan'
;     Department of Organic Chemistry
      University of Madras
      Guindy Campus
      Chennai 600 025
      India
;
