# Supplementary material for: 1′′-Benzyl-1′-methyl-4′-(naphthalen-1-yl)naphthalene-2-spiro-3′-pyrrolidine-2′-spiro-3′′-indoline-1,2′′-dione
Source: Acta Crystallogr Sect E Struct Rep Online. 2011 Jun 18;67(Pt 7):o1678–9. doi: 10.1107/S1600536811021908 (PMC3151757; doi:10.1107/S1600536811021908)
Supplement: Supplementary file 2 [file e-67-o1678-Isup2.hkl]

#
# h,k,l, Fc-squared, Fo-squared, sigma(Fo-squared) and status flag
#
data_I
_shelx_title ' AI64m in P2(1)/c                                   '
_shelx_refln_list_code   4
_shelx_F_calc_maximum    245.15
_exptl_crystal_F_000    1160.00
_reflns_d_resolution_high    0.7709
 
loop_
 _symmetry_equiv_pos_as_xyz
 x,y,z
 -x,1/2+y,1/2-z
 -x,-y,-z
 x,1/2-y,1/2+z
 
_cell_length_a 12.60840
_cell_length_b  14.3751
_cell_length_c  17.4021
_cell_angle_alpha   90.000
_cell_angle_beta  110.057
_cell_angle_gamma   90.000
 
_shelx_F_squared_multiplier     0.010
 
loop_
 _refln_index_h
 _refln_index_k
 _refln_index_l
 _refln_F_squared_calc
 _refln_F_squared_meas
 _refln_F_squared_sigma
 _refln_observed_status
 _refln_sint/lambda
   1   0   0   198974.36   216418.45   2920.63 o   0.04222
   2   0   0  4755203.00  4389897.00  68050.60 o   0.08443
   3   0   0   211419.88   223720.02   3115.34 o   0.12665
   4   0   0   268931.22   254483.98   3602.11 o   0.16887
   5   0   0    10386.90    10708.96    486.77 o   0.21108
   6   0   0   555311.75   566017.50   7788.34 o   0.25330
   7   0   0    37792.15    34268.69    973.54 o   0.29552
   8   0   0    16824.32    17523.76    778.83 o   0.33773
   9   0   0     3745.09     4283.59    486.77 o   0.37995
  10   0   0     1604.46     2433.86    486.77 o   0.42216
  11   0   0      111.00        0.00    389.42 o   0.46438
  12   0   0      204.53      194.71    681.48 o   0.50660
  13   0   0      271.76     1168.25    486.77 o   0.54881
  14   0   0      509.89     1752.38    584.13 o   0.59103
  15   0   0        7.81      876.19    584.13 o   0.63325
   1   1   0  2756518.25  2742565.75  53058.05 o   0.05470
   2   1   0   375868.25   355635.00   3115.34 o   0.09132
   3   1   0   603293.94   596878.75   5646.54 o   0.13134
   4   1   0    57547.50    46924.74    584.13 o   0.17241
   5   1   0    28481.57    29206.27    486.77 o   0.21393
   6   1   0     2337.73     2141.79    194.71 o   0.25568
   7   1   0     6565.93     6912.15    389.42 o   0.29756
   8   1   0       26.94        0.00    194.71 o   0.33952
   9   1   0    24072.79    21612.64    584.13 o   0.38154
  10   1   0    24608.86    23949.14    778.83 o   0.42359
  11   1   0     1449.23     2044.44    292.06 o   0.46568
  12   1   0     3942.66     4478.29    486.77 o   0.50779
  13   1   0      252.63     1070.90    389.42 o   0.54991
  14   1   0       75.79     1460.31    389.42 o   0.59205
  15   1   0       55.43      486.77    389.42 o   0.63420
   0   2   0    20258.21    22683.54    389.42 o   0.06956
   1   2   0   314089.22   309391.72   2725.92 o   0.08137
   2   2   0    58180.79    62306.71    681.48 o   0.10940
   3   2   0     3221.78     2725.92     97.35 o   0.14450
   4   2   0    66877.55    62696.13    681.48 o   0.18263
   5   2   0   123587.94   127534.03   1265.60 o   0.22225
   6   2   0    47566.13    48871.82    681.48 o   0.26268
   7   2   0    20059.73    22099.41    584.13 o   0.30359
   8   2   0    22138.92    19665.55    584.13 o   0.34482
   9   2   0    21236.93    20249.68    584.13 o   0.38626
  10   2   0      116.46        0.00    194.71 o   0.42786
  11   2   0    17641.08    15284.61    681.48 o   0.46956
  12   2   0      861.16      973.54    389.42 o   0.51135
  13   2   0        0.72       97.35    292.06 o   0.55321
  14   2   0      286.48     1168.25    389.42 o   0.59511
  15   2   0     4225.58     4770.36    584.13 o   0.63706
   1   3   0   928653.88   969842.75   7788.34 o   0.11256
   2   3   0     4362.77     2628.56     97.35 o   0.13423
   3   3   0       91.65       97.35     97.35 o   0.16410
   4   3   0   675465.75   682453.06   5938.61 o   0.19850
   5   3   0     8897.36     7593.63    292.06 o   0.23547
   6   3   0    32360.13    34852.81    486.77 o   0.27395
   7   3   0   168031.33   164041.88   1947.08 o   0.31340
   8   3   0     1475.44     1362.96    292.06 o   0.35348
   9   3   0     1550.87     1070.90    292.06 o   0.39402
  10   3   0     7132.48     7496.28    486.77 o   0.43487
  11   3   0    11716.92    11098.38    584.13 o   0.47596
  12   3   0     8384.05     9735.42    681.48 o   0.51723
  13   3   0      281.88      389.42    389.42 o   0.55865
  14   3   0     5684.19     7301.57    681.48 o   0.60017
  15   3   0       11.85      486.77    486.77 o   0.64179
   0   4   0   765391.06   759070.94   8664.53 o   0.13913
   1   4   0     7343.11     9735.42    194.71 o   0.14539
   2   4   0     9427.20    10514.26    194.71 o   0.16274
   3   4   0   127680.29   123445.16   1265.60 o   0.18814
   4   4   0    61620.93    64059.08    973.54 o   0.21880
   5   4   0    27476.89    26967.12    584.13 o   0.25281
   6   4   0     1149.65     1070.90    194.71 o   0.28899
   7   4   0    10513.30    10416.90    389.42 o   0.32663
   8   4   0    21213.48    20152.33    681.48 o   0.36527
   9   4   0    16567.47    14311.07    681.48 o   0.40462
  10   4   0     8999.80     8372.46    584.13 o   0.44450
  11   4   0     4380.47     4283.59    486.77 o   0.48477
  12   4   0     2507.24     3310.04    486.77 o   0.52536
  13   4   0     3144.35     3699.46    486.77 o   0.56617
  14   4   0     2307.72     2920.63    584.13 o   0.60719
  15   4   0     1405.64     1752.38    681.48 o   0.64835
   1   5   0    59692.04    61041.10    681.48 o   0.17896
   2   5   0    11955.11    10027.49    194.71 o   0.19332
   3   5   0    53956.30    62988.18    681.48 o   0.21514
   4   5   0      937.83     1460.31    194.71 o   0.24241
   5   5   0    14123.77    14311.07    389.42 o   0.27350
   6   5   0       26.42        0.00     97.35 o   0.30725
   7   5   0      113.38       97.35    194.71 o   0.34289
   8   5   0     1239.63     1752.38    389.42 o   0.37988
   9   5   0     3550.92     3017.98    389.42 o   0.41786
  10   5   0       43.25      194.71    292.06 o   0.45658
  11   5   0     3846.72     3602.11    486.77 o   0.49588
  12   5   0       30.57        0.00    389.42 o   0.53562
  13   5   0     4006.88     5257.13    681.48 o   0.57571
  14   5   0      409.96     1168.25    486.77 o   0.61609
   0   6   0     5524.27     7301.57    389.42 o   0.20869
   1   6   0   276470.00   287584.41   2531.21 o   0.21292
   2   6   0     7332.06     8080.40    292.06 o   0.22513
   3   6   0     6858.21     5841.25    194.71 o   0.24412
   4   6   0   130526.23   136198.56   2141.79 o   0.26846
   5   6   0    24700.85    25117.39    486.77 o   0.29683
   6   6   0    12410.60    13045.47    389.42 o   0.32820
   7   6   0    11758.00    10708.96    584.13 o   0.36178
   8   6   0    54889.50    53058.05   1168.25 o   0.39701
   9   6   0    32630.85    31348.06    876.19 o   0.43349
  10   6   0        0.03      194.71    292.06 o   0.47093
  11   6   0     4201.32     5257.13    584.13 o   0.50912
  12   6   0      204.42      681.48    389.42 o   0.54790
  13   6   0      208.52      876.19    389.42 o   0.58715
  14   6   0       66.11      486.77    486.77 o   0.62679
   1   7   0     1205.66     2628.56    194.71 o   0.24711
   2   7   0   101883.03   104071.66   1168.25 o   0.25770
   3   7   0     9808.20     9735.42    292.06 o   0.27445
   4   7   0    58680.20    52473.92   1070.90 o   0.29630
   5   7   0     1940.90     1168.25    194.71 o   0.32224
   6   7   0     5992.47     6717.44    389.42 o   0.35134
   7   7   0    72512.47    69121.50   1168.25 o   0.38290
   8   7   0    58879.96    50916.26   1362.96 o   0.41635
   9   7   0     5074.57     5354.48    486.77 o   0.45127
  10   7   0     4369.57     4965.07    584.13 o   0.48734
  11   7   0    27009.41    26090.93   1655.02 o   0.52434
  12   7   0      923.90     1362.96    486.77 o   0.56207
  13   7   0     1136.16     1557.67    486.77 o   0.60040
  14   7   0        7.58        0.00    486.77 o   0.63922
   0   8   0    54257.86    55102.49    973.54 o   0.27826
   1   8   0    12769.02    14408.43    389.42 o   0.28144
   2   8   0    54687.90    53350.12    681.48 o   0.29079
   3   8   0    44567.14    43030.57    778.83 o   0.30573
   4   8   0    15222.20    15576.68    486.77 o   0.32549
   5   8   0     2307.49     2336.50    292.06 o   0.34926
   6   8   0     3958.59     3602.11    292.06 o   0.37628
   7   8   0    34018.95    29790.39    778.83 o   0.40590
   8   8   0    29197.52    27161.83    973.54 o   0.43760
   9   8   0    18276.00    17718.47   1460.31 o   0.47094
  10   8   0     2576.95     3115.34    584.13 o   0.50562
  11   8   0     6549.63     6133.32    681.48 o   0.54137
  12   8   0     1814.01     3407.40    584.13 o   0.57799
  13   8   0       47.02      292.06    486.77 o   0.61532
   1   9   0    99075.39   102806.07   1168.25 o   0.31588
   2   9   0    42495.68    41570.26    681.48 o   0.32423
   3   9   0     5455.11     4867.71    292.06 o   0.33769
   4   9   0     6046.37     6814.80    389.42 o   0.35568
   5   9   0     5653.10     5549.19    389.42 o   0.37756
   6   9   0   114866.10   105726.70   1849.73 o   0.40268
   7   9   0    45528.88    39720.53   1265.60 o   0.43049
   8   9   0    61520.85    53350.12   1849.73 o   0.46050
   9   9   0        3.55      292.06    389.42 o   0.49230
  10   9   0        1.90      194.71    486.77 o   0.52556
  11   9   0        0.81      584.13    389.42 o   0.56004
  12   9   0      267.57      194.71    389.42 o   0.59551
  13   9   0      236.89     1265.60    584.13 o   0.63182
   0  10   0   389606.63   367804.28  30082.46 o   0.34782
   1  10   0   102675.55    96380.68   2920.63 o   0.35038
   2  10   0     1615.60     1557.67    292.06 o   0.35792
   3  10   0     2858.59     2141.79    292.06 o   0.37016
   4  10   0    17991.78    15479.32    584.13 o   0.38665
   5  10   0    14796.51    14505.78    876.19 o   0.40686
   6  10   0    10176.33     9151.30    486.77 o   0.43028
   7  10   0     2045.21     2531.21    389.42 o   0.45641
   8  10   0     3640.21     3602.11    584.13 o   0.48481
   9  10   0     5341.05     6133.32    778.83 o   0.51511
  10  10   0      409.25        0.00    486.77 o   0.54700
  11  10   0       21.70      681.48    778.83 o   0.58020
  12  10   0       33.84       97.35    486.77 o   0.61451
  13  10   0      746.72     1460.31    973.54 o   0.64975
   1  11   0    38754.41    39331.11    876.19 o   0.38493
   2  11   0     3481.78     3504.75    389.42 o   0.39181
   3  11   0    13200.42    12363.99    584.13 o   0.40302
   4  11   0    89519.57    79246.35   1362.96 o   0.41821
   5  11   0    25771.70    22780.89    778.83 o   0.43697
   6  11   0     3322.67     3991.52    389.42 o   0.45885
   7  11   0    18946.51    16160.80    778.83 o   0.48344
   8  11   0       57.57        0.00    292.06 o   0.51034
   9  11   0     1026.23      292.06    389.42 o   0.53921
  10  11   0      137.76      584.13    486.77 o   0.56975
  11  11   0      373.29     1070.90    681.48 o   0.60170
  12  11   0       23.80        0.00    486.77 o   0.63485
   0  12   0      982.31     1168.25    486.77 o   0.41739
   1  12   0     9467.88     7885.69    584.13 o   0.41952
   2  12   0        3.96       97.35    292.06 o   0.42584
   3  12   0    16807.70    15966.09    681.48 o   0.43618
   4  12   0     2754.67     1752.38    389.42 o   0.45025
   5  12   0       60.68        0.00    292.06 o   0.46773
   6  12   0     1617.56     2044.44    389.42 o   0.48823
   7  12   0     4181.42     4575.65    486.77 o   0.51141
   8  12   0        0.14        0.00    292.06 o   0.53691
   9  12   0     2790.79     1947.08    486.77 o   0.56442
  10  12   0       47.43      876.19    486.77 o   0.59366
  11  12   0        5.53        0.00    486.77 o   0.62439
   1  13   0      151.97      584.13    389.42 o   0.45414
   2  13   0     6645.71     4770.36    486.77 o   0.45999
   3  13   0     6902.61     7106.86    584.13 o   0.46957
   4  13   0       52.69        0.00    292.06 o   0.48267
   5  13   0       98.88      486.77    292.06 o   0.49901
   6  13   0    10801.29    12363.99    681.48 o   0.51828
   7  13   0     2401.82     3017.98    584.13 o   0.54017
   8  13   0     3687.30     3602.11    486.77 o   0.56438
   9  13   0      832.54     2044.44    584.13 o   0.59061
  10  13   0       28.86     1460.31    486.77 o   0.61861
  11  13   0      449.77      389.42    681.48 o   0.64816
   0  14   0    23581.64    20931.16   1849.73 o   0.48695
   1  14   0      926.37      584.13    389.42 o   0.48878
   2  14   0     1199.58     1070.90    389.42 o   0.49422
   3  14   0     1558.79     1752.38    389.42 o   0.50315
   4  14   0      568.62      194.71    389.42 o   0.51540
   5  14   0      637.50      194.71    389.42 o   0.53073
   6  14   0      250.59      876.19    486.77 o   0.54889
   7  14   0     4235.75     5646.54    584.13 o   0.56961
   8  14   0     1598.74     1849.73    486.77 o   0.59261
   9  14   0     1174.23     2239.15    778.83 o   0.61764
  10  14   0      357.36       97.35    681.48 o   0.64447
   1  15   0     2802.40     2725.92    584.13 o   0.52344
   2  15   0     1657.70     1070.90    486.77 o   0.52852
   3  15   0     1981.22     2141.79    486.77 o   0.53689
   4  15   0      175.77        0.00    389.42 o   0.54838
   5  15   0     6200.29     5549.19    681.48 o   0.56282
   6  15   0      365.84      778.83    486.77 o   0.57997
   7  15   0       12.34      194.71    486.77 o   0.59961
   8  15   0      765.25      389.42    584.13 o   0.62151
   9  15   0      230.70     1362.96    778.83 o   0.64542
   0  16   0     4873.11     4478.29    876.19 o   0.55652
   1  16   0      369.45      973.54    486.77 o   0.55812
   2  16   0     1193.08     1752.38    486.77 o   0.56289
   3  16   0       37.45      292.06    389.42 o   0.57075
   4  16   0     4541.23     5354.48    681.48 o   0.58157
   5  16   0       69.33        0.00    584.13 o   0.59520
   6  16   0      936.81      973.54    486.77 o   0.61145
   7  16   0      316.29     1070.90    584.13 o   0.63011
   1  17   0    10401.81    10222.19    876.19 o   0.59281
   2  17   0      609.63     1070.90    486.77 o   0.59730
   3  17   0      170.15      876.19    486.77 o   0.60471
   4  17   0        0.17        0.00    486.77 o   0.61494
   5  17   0     1900.95     2531.21    584.13 o   0.62785
   6  17   0      789.94        0.00    778.83 o   0.64327
   0  18   0     1468.60     1849.73    876.19 o   0.62608
   1  18   0       55.14       97.35    486.77 o   0.62750
   2  18   0     1495.78     1849.73    584.13 o   0.63175
   3  18   0       46.49      389.42    486.77 o   0.63876
   4  18   0      223.72     1265.60    876.19 o   0.64846
 -15   1   1     1924.76     2336.50    486.77 o   0.62439
 -14   1   1       15.81      681.48    292.06 o   0.58229
 -13   1   1     4215.96     5257.13    486.77 o   0.54021
 -12   1   1    19823.14    19470.85    778.83 o   0.49815
 -11   1   1    15272.15    13532.24    584.13 o   0.45613
 -10   1   1      602.73      389.42    292.06 o   0.41414
  -9   1   1     2633.26     3017.98    292.06 o   0.37220
  -8   1   1     1374.54     2141.79    292.06 o   0.33034
  -7   1   1     7436.85     8372.46    389.42 o   0.28857
  -6   1   1    33310.58    29011.56    486.77 o   0.24696
  -5   1   1    56045.52    49358.59    584.13 o   0.20560
  -4   1   1    40608.28    34658.11    389.42 o   0.16468
  -3   1   1   253266.36   241730.52   2044.44 o   0.12461
  -2   1   1    81622.93    71847.42    681.48 o   0.08662
  -1   1   1    57583.43    49261.24    584.13 o   0.05515
   0   1   1   463430.47   462043.16   3991.52 o   0.04632
   1   1   1   404849.97   418720.50   3407.40 o   0.06938
   2   1   1   250669.89   237836.38   2141.79 o   0.10510
   3   1   1     5312.34     6035.96    194.71 o   0.14437
   4   1   1   271155.66   266166.47   2433.86 o   0.18494
   5   1   1    91976.34    97548.94   1265.60 o   0.22612
   6   1   1     3307.93     4186.23    292.06 o   0.26762
   7   1   1    14156.96    15479.32    486.77 o   0.30931
   8   1   1     9009.16     8761.88    389.42 o   0.35113
   9   1   1      464.69      292.06    194.71 o   0.39304
  10   1   1     2815.54     3212.69    389.42 o   0.43500
  11   1   1      648.71      973.54    292.06 o   0.47701
  12   1   1    38517.05    36605.19    973.54 o   0.51905
  13   1   1     3557.70     4478.29    486.77 o   0.56112
  14   1   1     3308.76     3017.98    486.77 o   0.60321
  15   1   1        4.16      194.71    389.42 o   0.64532
 -15   2   1      962.82     1655.02    584.13 o   0.62729
 -14   2   1    12734.44    11487.80    778.83 o   0.58540
 -13   2   1      715.47      778.83    292.06 o   0.54356
 -12   2   1    35767.04    30374.52    876.19 o   0.50178
 -11   2   1        4.45        0.00    194.71 o   0.46009
 -10   2   1    13014.09    12363.99    584.13 o   0.41850
  -9   2   1    57565.06    52765.99    973.54 o   0.37705
  -8   2   1    72882.24    73405.09   1168.25 o   0.33579
  -7   2   1      195.14      584.13    194.71 o   0.29480
  -6   2   1   242526.34   247571.78   2239.15 o   0.25421
  -5   2   1    48143.09    44198.82    584.13 o   0.21425
  -4   2   1    42597.33    43030.57    486.77 o   0.17535
  -3   2   1   284852.22   262077.59   2239.15 o   0.13841
  -2   2   1   255247.66   244845.88   2044.44 o   0.10551
  -1   2   1   135247.22   138827.13   1362.96 o   0.08168
   0   2   1    12797.87    12850.76    194.71 o   0.07599
   1   2   1   335876.97   331004.41   2725.92 o   0.09188
   2   2   1   619251.63   622677.63   5062.42 o   0.12114
   3   2   1   329134.69   320976.88   2920.63 o   0.15644
   4   2   1     2699.28     2823.27    194.71 o   0.19451
   5   2   1    71388.99    69316.21    876.19 o   0.23401
   6   2   1      966.75     1070.90    194.71 o   0.27432
   7   2   1    26274.28    29595.69    681.48 o   0.31513
   8   2   1       14.18        0.00    194.71 o   0.35626
   9   2   1        7.88        0.00    194.71 o   0.39763
  10   2   1     1168.30     1070.90    292.06 o   0.43915
  11   2   1     1275.10     1070.90    292.06 o   0.48080
  12   2   1     5331.51     5549.19    584.13 o   0.52254
  13   2   1    26228.32    23657.08    876.19 o   0.56435
  14   2   1        8.89      389.42    389.42 o   0.60621
  15   2   1     2306.93     3212.69    584.13 o   0.64812
 -15   3   1     1360.81     1460.31    876.19 o   0.63209
 -14   3   1      423.53     1752.38    389.42 o   0.59054
 -13   3   1    20769.29    19665.55    876.19 o   0.54910
 -12   3   1      590.01      681.48    389.42 o   0.50778
 -11   3   1     7413.71     8177.76    486.77 o   0.46662
 -10   3   1     1009.16      292.06    292.06 o   0.42566
  -9   3   1      478.40      389.42    194.71 o   0.38498
  -8   3   1     9153.08     8664.53    389.42 o   0.34468
  -7   3   1   121469.46   116922.42   1265.60 o   0.30488
  -6   3   1   121888.60   123834.59   1460.31 o   0.26584
  -5   3   1       26.83        0.00     97.35 o   0.22793
  -4   3   1     1549.46      973.54    194.71 o   0.19182
  -3   3   1   289200.72   287584.44   2433.86 o   0.15877
  -2   3   1   271483.94   260811.97   2336.50 o   0.13108
  -1   3   1  1060443.38  1083163.13  10027.49 o   0.11278
   0   3   1   667509.88   677001.38   5451.84 o   0.10874
   1   3   1   350914.47   346581.06   2823.27 o   0.12038
   2   3   1   442256.25   436244.28   3602.11 o   0.14396
   3   3   1     1126.22     1655.02     97.35 o   0.17470
   4   3   1    28733.90    27648.60    389.42 o   0.20948
   5   3   1     9453.59     9248.65    292.06 o   0.24659
   6   3   1     2221.25     2141.79    194.71 o   0.28513
   7   3   1    23936.82    24241.21    681.48 o   0.32458
   8   3   1    10995.37    10319.55    486.77 o   0.36465
   9   3   1    10893.29     9346.01    584.13 o   0.40516
  10   3   1      363.15      584.13    292.06 o   0.44599
  11   3   1     2966.42     3407.40    389.42 o   0.48705
  12   3   1      726.58      292.06    292.06 o   0.52829
  13   3   1     1276.74     2239.15    486.77 o   0.56968
  14   3   1     1986.46     3212.69    486.77 o   0.61118
 -15   4   1     1809.99     2628.56    584.13 o   0.63876
 -14   4   1     2774.89     4088.88    584.13 o   0.59767
 -13   4   1     1010.32     1070.90    389.42 o   0.55675
 -12   4   1      587.50      584.13    389.42 o   0.51605
 -11   4   1    15725.33    14408.43    681.48 o   0.47560
 -10   4   1    22034.15    19568.20    681.48 o   0.43550
  -9   4   1    50052.50    44004.11    876.19 o   0.39583
  -8   4   1     4990.70     5062.42    389.42 o   0.35675
  -7   4   1    18290.25    18789.37    389.42 o   0.31847
  -6   4   1       52.32      194.71     97.35 o   0.28132
  -5   4   1    82652.05    93946.84    973.54 o   0.24580
  -4   4   1     7358.90     8469.82    292.06 o   0.21276
  -3   4   1   103937.82    96088.63    973.54 o   0.18351
  -2   4   1   286627.66   276680.75   2531.21 o   0.16016
  -1   4   1   136066.38   148951.98   1362.96 o   0.14556
   0   4   1      973.88     1849.73     97.35 o   0.14245
   1   4   1   362615.13   360015.94   3017.98 o   0.15153
   2   4   1      262.63      486.77     97.35 o   0.17086
   3   4   1     7535.23     7204.21    194.71 o   0.19746
   4   4   1     7342.08     8956.59    292.06 o   0.22880
   5   4   1   317672.66   313967.38   2823.27 o   0.26320
   6   4   1    39159.65    42835.86    681.48 o   0.29961
   7   4   1     3954.03     4575.65    292.06 o   0.33737
   8   4   1    12083.40    10806.32    778.83 o   0.37609
   9   4   1    25855.20    23170.31    681.48 o   0.41548
  10   4   1     2482.75     1752.38    292.06 o   0.45538
  11   4   1     6587.52     8177.75    584.13 o   0.49567
  12   4   1     1696.39     1849.73    389.42 o   0.53625
  13   4   1       19.42      778.83    486.77 o   0.57706
  14   4   1      885.43     2239.15    389.42 o   0.61807
 -15   5   1      117.55        0.00    681.48 o   0.64722
 -14   5   1     4122.77     5062.42    681.48 o   0.60671
 -13   5   1     2608.68     3310.04    584.13 o   0.56645
 -12   5   1      588.80      681.48    486.77 o   0.52649
 -11   5   1      155.20      681.48    292.06 o   0.48692
 -10   5   1    10758.72     9443.36    584.13 o   0.44782
  -9   5   1    11273.87     9638.07    584.13 o   0.40935
  -8   5   1    42589.93    38162.86   1362.96 o   0.37170
  -7   5   1      199.80      389.42    194.71 o   0.33513
  -6   5   1   233329.33   237349.61   2239.15 o   0.30004
  -5   5   1      130.68      584.13     97.35 o   0.26704
  -4   5   1    12238.98    14311.07    292.06 o   0.23697
  -3   5   1    46475.20    49650.66    681.48 o   0.21110
  -2   5   1    63095.07    65519.40    876.19 o   0.19115
  -1   5   1   110304.78   118966.87   1168.25 o   0.17910
   0   5   1    85073.34    81874.91    876.19 o   0.17658
   1   5   1     2381.17     1947.08     97.35 o   0.18398
   2   5   1  1576002.25  1660278.88  13240.17 o   0.20020
   3   5   1   313162.22   329933.47   2823.27 o   0.22333
   4   5   1    52864.39    50721.55    778.83 o   0.25147
   5   5   1     1822.49     1557.67    194.71 o   0.28313
   6   5   1    18438.55    17231.70    389.42 o   0.31726
   7   5   1      137.15        0.00    194.71 o   0.35314
   8   5   1     5571.53     6133.32    389.42 o   0.39029
   9   5   1     5663.21     5159.77    486.77 o   0.42838
  10   5   1     1001.37      973.54    292.06 o   0.46718
  11   5   1     3829.76     4575.65    486.77 o   0.50653
  12   5   1     3256.74     3407.40    486.77 o   0.54631
  13   5   1     3569.03     4186.23    584.13 o   0.58642
  14   5   1       63.30      486.77    486.77 o   0.62682
 -14   6   1      342.56      584.13    486.77 o   0.61758
 -13   6   1      434.80     1362.96    486.77 o   0.57808
 -12   6   1     2844.39     3407.40    584.13 o   0.53898
 -11   6   1     7233.50     7593.63    681.48 o   0.50040
 -10   6   1    12040.46    11001.03    584.13 o   0.46244
  -9   6   1     7261.94     6620.09    486.77 o   0.42530
  -8   6   1     1990.10     1947.08    389.42 o   0.38919
  -7   6   1    17053.66    15089.91    486.77 o   0.35443
  -6   6   1     4084.52     3894.17    194.71 o   0.32146
  -5   6   1     1982.23     1752.38    194.71 o   0.29089
  -4   6   1    19143.96    22294.12    486.77 o   0.26356
  -3   6   1   138619.16   133862.06   1460.31 o   0.24057
  -2   6   1    32625.74    28524.79    486.77 o   0.22326
  -1   6   1   346668.88   362449.78   3115.34 o   0.21304
   0   6   1     3513.82     3602.11    194.71 o   0.21092
   1   6   1   192577.89   196558.19   1849.73 o   0.21716
   2   6   1      186.84       97.35     97.35 o   0.23106
   3   6   1    66154.51    73210.38    973.54 o   0.25137
   4   6   1     1836.81     1362.96    194.71 o   0.27667
   5   6   1      611.89     1265.60    194.71 o   0.30573
   6   6   1       14.43        0.00     97.35 o   0.33758
   7   6   1     5001.29     6133.32    389.42 o   0.37151
   8   6   1     1279.37     1362.96    292.06 o   0.40699
   9   6   1     5177.47     3894.17    389.42 o   0.44364
  10   6   1     1037.33      389.42    292.06 o   0.48122
  11   6   1      536.11      681.48    292.06 o   0.51950
  12   6   1       80.27      584.13    389.42 o   0.55835
  13   6   1      452.51      876.19    389.42 o   0.59766
  14   6   1      566.06     2336.50    778.83 o   0.63734
 -14   7   1     3797.35     5451.84    681.48 o   0.63019
 -13   7   1     1517.85     2531.21    486.77 o   0.59152
 -12   7   1      145.55      973.54    584.13 o   0.55338
 -11   7   1     1729.42     1752.38    486.77 o   0.51587
 -10   7   1      491.99        0.00    389.42 o   0.47915
  -9   7   1     5640.63     7106.86    584.13 o   0.44340
  -8   7   1     3987.22     3796.81    389.42 o   0.40889
  -7   7   1    67225.79    61041.10   1265.60 o   0.37596
  -6   7   1    17079.82    15674.03    486.77 o   0.34505
  -5   7   1     1239.34     1168.25    292.06 o   0.31677
  -4   7   1    22154.22    21223.22    486.77 o   0.29187
  -3   7   1   144311.58   154598.52   1849.73 o   0.27129
  -2   7   1    25016.87    25798.87    486.77 o   0.25607
  -1   7   1      370.71      194.71     97.35 o   0.24721
   0   7   1       33.39        0.00     97.35 o   0.24539
   1   7   1   500514.34   568840.75   4770.36 o   0.25077
   2   7   1    52937.52    58607.25    876.19 o   0.26290
   3   7   1    13795.92    15187.26    389.42 o   0.28092
   4   7   1      854.53      389.42    194.71 o   0.30377
   5   7   1    51594.90    48969.18    876.19 o   0.33046
   6   7   1     5664.47     6717.44    389.42 o   0.36013
   7   7   1    95750.53    89565.89   1557.67 o   0.39210
   8   7   1    16205.70    15966.09    681.48 o   0.42587
   9   7   1     9725.49    10222.19    876.19 o   0.46103
  10   7   1      141.70        0.00    292.06 o   0.49729
  11   7   1       53.93        0.00    389.42 o   0.53442
  12   7   1      104.13      292.06    389.42 o   0.57226
  13   7   1     4679.46     6035.96    681.48 o   0.61068
  14   7   1       97.06        0.00    876.19 o   0.64956
 -14   8   1     1477.31     1752.38   1070.90 o   0.64442
 -13   8   1      483.69     1460.31    486.77 o   0.60667
 -12   8   1     3555.95     4380.94    584.13 o   0.56954
 -11   8   1      144.93      194.71    389.42 o   0.53317
 -10   8   1     3723.97     3504.75    486.77 o   0.49772
  -9   8   1    16318.32    14603.13    778.83 o   0.46341
  -8   8   1     3375.99     2531.21    389.42 o   0.43051
  -7   8   1      446.25      584.13    292.06 o   0.39937
  -6   8   1    15854.92    15089.90    584.13 o   0.37042
  -5   8   1     2660.33     2823.27    292.06 o   0.34422
  -4   8   1      422.03      389.42    194.71 o   0.32146
  -3   8   1      261.93        0.00    194.71 o   0.30290
  -2   8   1     9176.44    10806.32    389.42 o   0.28935
  -1   8   1     4479.32     5062.42    194.71 o   0.28153
   0   8   1    72096.66    73210.38    876.19 o   0.27994
   1   8   1     1804.23     1070.90    194.71 o   0.28466
   2   8   1      746.74      778.83    194.71 o   0.29540
   3   8   1     8532.75     7398.92    389.42 o   0.31155
   4   8   1     2205.20     1655.02    194.71 o   0.33230
   5   8   1      240.47       97.35    194.71 o   0.35686
   6   8   1     4042.35     3407.40    292.06 o   0.38450
   7   8   1    17723.35    15966.09    584.13 o   0.41460
   8   8   1     2810.64     2531.21    389.42 o   0.44667
   9   8   1    13404.65    12948.11    778.83 o   0.48031
  10   8   1        0.03        0.00    292.06 o   0.51521
  11   8   1     3697.67     2823.27    486.77 o   0.55114
  12   8   1     1011.34      876.19    389.42 o   0.58791
  13   8   1     2226.83     3407.40    681.48 o   0.62536
 -13   9   1     4558.87     7788.34    778.83 o   0.62339
 -12   9   1      794.29      973.54    389.42 o   0.58732
 -11   9   1     1431.89     1752.38    681.48 o   0.55212
 -10   9   1      812.62     1655.02    486.77 o   0.51797
  -9   9   1       59.54      486.77    389.42 o   0.48510
  -8   9   1     3081.36     2725.92    486.77 o   0.45377
  -7   9   1    96606.98    89760.60   1460.31 o   0.42433
  -6   9   1      370.06      584.13    292.06 o   0.39721
  -5   9   1    55030.25    49358.60   1265.60 o   0.37290
  -4   9   1     1663.80     1947.08    292.06 o   0.35200
  -3   9   1    32949.69    33684.56    681.48 o   0.33513
  -2   9   1      373.74      681.48    194.71 o   0.32294
  -1   9   1    69999.95    66590.29    876.19 o   0.31595
   0   9   1     1596.97     2239.15    194.71 o   0.31453
   1   9   1    45427.05    43614.70    973.54 o   0.31874
   2   9   1      833.08      486.77    194.71 o   0.32838
   3   9   1     1241.99      778.83    194.71 o   0.34297
   4   9   1       15.54       97.35    194.71 o   0.36192
   5   9   1       27.55       97.35    194.71 o   0.38460
   6   9   1    10794.93     8275.11    389.42 o   0.41037
   7   9   1    11454.66     9930.13    584.13 o   0.43870
   8   9   1    22631.72    20931.16    876.19 o   0.46913
   9   9   1        0.74       97.35    292.06 o   0.50126
  10   9   1     1605.32     1752.38    486.77 o   0.53480
  11   9   1     2840.33     3017.98    584.13 o   0.56949
  12   9   1     5305.80     6133.32    681.48 o   0.60514
  13   9   1     2017.84     2920.63   1168.25 o   0.64159
 -13  10   1        1.54        0.00    486.77 o   0.64156
 -12  10   1     6044.28     6522.73    681.48 o   0.60657
 -11  10   1      278.57      389.42    389.42 o   0.57256
 -10  10   1     1967.79     1849.73    486.77 o   0.53971
  -9  10   1       63.03      292.06    389.42 o   0.50824
  -8  10   1     1697.99     1849.73    389.42 o   0.47843
  -7  10   1      132.68      194.71    292.06 o   0.45061
  -6  10   1    38782.91    33100.44    973.54 o   0.42516
  -5  10   1    43818.58    38844.34    876.19 o   0.40255
  -4  10   1    17781.75    16744.93    778.83 o   0.38326
  -3  10   1     3879.80     3504.75    389.42 o   0.36783
  -2  10   1   103967.97    99398.67   2725.92 o   0.35676
  -1  10   1    26189.56    23851.79    681.48 o   0.35045
   0  10   1    75573.67    72918.32   1070.90 o   0.34917
   1  10   1    29104.98    29400.98    778.83 o   0.35297
   2  10   1     1901.94     2141.79    292.06 o   0.36169
   3  10   1       14.17        0.00    194.71 o   0.37499
   4  10   1      558.90      876.19    292.06 o   0.39240
   5  10   1    42894.25    41278.19    876.19 o   0.41340
   6  10   1    63648.97    57049.58   1655.02 o   0.43748
   7  10   1    83531.09    78370.16   1557.67 o   0.46416
   8  10   1    14601.58    14116.36    778.83 o   0.49302
   9  10   1      122.45      486.77    389.42 o   0.52369
  10  10   1      392.57      584.13    486.77 o   0.55587
  11  10   1      232.35      389.42    486.77 o   0.58933
  12  10   1     2287.87     3894.17    681.48 o   0.62385
 -12  11   1     1299.65     1460.31    681.48 o   0.62716
 -11  11   1     4892.84     6814.80    876.19 o   0.59433
 -10  11   1      544.11      389.42    389.42 o   0.56275
  -9  11   1      590.12      584.13    389.42 o   0.53265
  -8  11   1     2091.52     2433.86    486.77 o   0.50428
  -7  11   1    12452.80    10903.67    681.48 o   0.47797
  -6  11   1    19082.72    16160.80    681.48 o   0.45406
  -5  11   1    12539.48    11001.03    584.13 o   0.43296
  -4  11   1     9993.58     8275.11    486.77 o   0.41509
  -3  11   1     1719.41     1460.31    292.06 o   0.40088
  -2  11   1     5169.53     5646.54    389.42 o   0.39074
  -1  11   1      932.69     1070.90    292.06 o   0.38499
   0  11   1       37.40        0.00    292.06 o   0.38383
   1  11   1      827.45      876.19    292.06 o   0.38729
   2  11   1      225.40       97.35    194.71 o   0.39525
   3  11   1    11832.32    11779.86    584.13 o   0.40746
   4  11   1     3341.89     3310.04    389.42 o   0.42353
   5  11   1     1291.17      681.48    292.06 o   0.44307
   6  11   1    26476.85    21612.64    778.83 o   0.46562
   7  11   1     9789.69     8372.46    584.13 o   0.49077
   8  11   1      628.91     1460.31    389.42 o   0.51814
   9  11   1      716.68      778.83    681.48 o   0.54741
  10  11   1     1472.06     1655.02    486.77 o   0.57828
  11  11   1       21.62      973.54    486.77 o   0.61050
  12  11   1      304.45     1849.73    486.77 o   0.64389
 -12  12   1     1129.65     1849.73   1265.60 o   0.64897
 -11  12   1     2153.09     2725.92    681.48 o   0.61730
 -10  12   1     1008.32     2433.86    584.13 o   0.58695
  -9  12   1       63.21      292.06    389.42 o   0.55816
  -8  12   1      950.93     1265.60    389.42 o   0.53115
  -7  12   1     1256.72     1168.25    389.42 o   0.50624
  -6  12   1    11022.02     9346.01    584.13 o   0.48373
  -5  12   1    38481.57    34268.69    876.19 o   0.46398
  -4  12   1       20.21        0.00    389.42 o   0.44735
  -3  12   1     6169.29     5549.19    486.77 o   0.43420
  -2  12   1    17891.60    15966.09    778.83 o   0.42486
  -1  12   1    21606.65    17913.18    681.48 o   0.41958
   0  12   1     6814.45     7398.92    681.48 o   0.41851
   1  12   1     8212.31     7204.21    486.77 o   0.42168
   2  12   1    16614.78    15966.09    876.19 o   0.42901
   3  12   1     3097.58     3115.34    486.77 o   0.44028
   4  12   1      382.07      194.71    292.06 o   0.45520
   5  12   1      680.95      486.77    292.06 o   0.47343
   6  12   1     3744.32     3504.75    389.42 o   0.49459
   7  12   1     1064.93      876.19    389.42 o   0.51834
   8  12   1     2849.92     4088.88    584.13 o   0.54433
   9  12   1     1935.13     2628.56    584.13 o   0.57226
  10  12   1     1219.49     1947.08    486.77 o   0.60185
  11  12   1      567.98      681.48    486.77 o   0.63288
 -11  13   1       67.39      292.06    486.77 o   0.64133
 -10  13   1     2261.60     2920.63    584.13 o   0.61218
  -9  13   1     2821.38     3310.04    681.48 o   0.58462
  -8  13   1       73.95      973.54    389.42 o   0.55890
  -7  13   1     2138.50     2044.44    486.77 o   0.53528
  -6  13   1      582.80      876.19    389.42 o   0.51404
  -5  13   1     8982.75     7885.69    584.13 o   0.49550
  -4  13   1        0.23        0.00    292.06 o   0.47997
  -3  13   1    54252.47    43419.98   1168.25 o   0.46774
  -2  13   1     1774.13     1752.38    389.42 o   0.45908
  -1  13   1    20979.08    18205.24    778.83 o   0.45419
   0  13   1       25.86        0.00    292.06 o   0.45320
   1  13   1     3172.43     3894.17    778.83 o   0.45614
   2  13   1     3499.01     3504.75    486.77 o   0.46292
   3  13   1      241.40      681.48    389.42 o   0.47338
   4  13   1      401.56      778.83    389.42 o   0.48729
   5  13   1     1390.93     1265.60    389.42 o   0.50436
   6  13   1      125.53      194.71    486.77 o   0.52428
   7  13   1      558.14      292.06    389.42 o   0.54674
   8  13   1     9359.63    10319.55    778.83 o   0.57144
   9  13   1     2026.94     2336.50    486.77 o   0.59810
  10  13   1      646.40      681.48    486.77 o   0.62648
 -10  14   1      161.68      681.48    486.77 o   0.63830
  -9  14   1        0.02      778.83    486.77 o   0.61192
  -8  14   1      506.07     1460.31    486.77 o   0.58740
  -7  14   1      115.84      389.42    389.42 o   0.56497
  -6  14   1     5893.53     6425.38    584.13 o   0.54489
  -5  14   1     7521.00     7301.57    584.13 o   0.52743
  -4  14   1      496.72      584.13    389.42 o   0.51287
  -3  14   1     2751.15     2336.50    389.42 o   0.50144
  -2  14   1      533.06      681.48    584.13 o   0.49337
  -1  14   1     3320.62     1849.73    486.77 o   0.48883
   0  14   1     1239.59      584.13    389.42 o   0.48791
   1  14   1      286.15        0.00    389.42 o   0.49064
   2  14   1     1269.64      876.19    389.42 o   0.49695
   3  14   1      897.43      778.83    389.42 o   0.50671
   4  14   1     2054.70     1460.31    486.77 o   0.51973
   5  14   1      254.34      681.48    486.77 o   0.53576
   6  14   1      942.01      486.77    389.42 o   0.55456
   7  14   1     1256.78     1655.02    389.42 o   0.57584
   8  14   1       13.35      584.13    486.77 o   0.59934
   9  14   1     1673.61     2920.63    584.13 o   0.62481
  -9  15   1       95.16        0.00    584.13 o   0.63995
  -8  15   1     2342.12     3017.98    681.48 o   0.61654
  -7  15   1      368.52     1070.90    584.13 o   0.59521
  -6  15   1       20.46       97.35    389.42 o   0.57619
  -5  15   1       44.04        0.00    389.42 o   0.55971
  -4  15   1      890.91     1168.25    681.48 o   0.54600
  -3  15   1      442.77      389.42    389.42 o   0.53528
  -2  15   1      367.14      584.13    389.42 o   0.52773
  -1  15   1     2138.75     1362.96    486.77 o   0.52349
   0  15   1     2355.28     2433.86    486.77 o   0.52263
   1  15   1     8435.17     8080.40    681.48 o   0.52518
   2  15   1      213.94      389.42    389.42 o   0.53108
   3  15   1     1055.26     1557.67    486.77 o   0.54022
   4  15   1      112.21       97.35    486.77 o   0.55245
   5  15   1      829.70      973.54    486.77 o   0.56756
   6  15   1        8.67      486.77    486.77 o   0.58534
   7  15   1      144.51      876.19    778.83 o   0.60553
   8  15   1      661.08      681.48    584.13 o   0.62793
  -8  16   1      302.62      681.48    681.48 o   0.64624
  -7  16   1     1631.06     3212.69    681.48 o   0.62592
  -6  16   1     1651.29     2044.44    584.13 o   0.60786
  -5  16   1       52.55      584.13    486.77 o   0.59226
  -4  16   1      616.07     1849.73    486.77 o   0.57933
  -3  16   1      299.70      292.06    389.42 o   0.56924
  -2  16   1     3242.27     3212.69    584.13 o   0.56214
  -1  16   1      767.01      486.77    486.77 o   0.55816
   0  16   1      307.35        0.00    389.42 o   0.55736
   1  16   1     1114.52      876.19    486.77 o   0.55975
   2  16   1      368.27      292.06    389.42 o   0.56529
   3  16   1        2.55      389.42    486.77 o   0.57389
   4  16   1      802.80      389.42    584.13 o   0.58541
   5  16   1      859.84     2336.50    584.13 o   0.59969
   6  16   1       71.84       97.35    486.77 o   0.61654
   7  16   1      113.92       97.35    681.48 o   0.63575
  -6  17   1      439.76      876.19    584.13 o   0.63986
  -5  17   1     1186.15      876.19    486.77 o   0.62506
  -4  17   1     1203.24     1655.02    584.13 o   0.61282
  -3  17   1      673.16      681.48    486.77 o   0.60329
  -2  17   1     3623.01     4088.88    681.48 o   0.59660
  -1  17   1     3390.07     3602.11    681.48 o   0.59285
   0  17   1     1009.26     1655.02    584.13 o   0.59209
   1  17   1       57.54      389.42    584.13 o   0.59434
   2  17   1     1097.42     1752.38    584.13 o   0.59956
   3  17   1       38.71        0.00    486.77 o   0.60767
   4  17   1      479.88      973.54    486.77 o   0.61857
   5  17   1     1115.30     2044.44    584.13 o   0.63210
   6  17   1        1.80     1265.60    778.83 o   0.64811
  -4  18   1      730.29     1168.25    681.48 o   0.64644
  -3  18   1       72.98        0.00    486.77 o   0.63742
  -2  18   1        0.21        0.00    486.77 o   0.63109
  -1  18   1       37.00        0.00    389.42 o   0.62754
   0  18   1      115.46        0.00    486.77 o   0.62683
   1  18   1      207.78       97.35    486.77 o   0.62895
   2  18   1        0.36        0.00    486.77 o   0.63389
   3  18   1      388.76       97.35    486.77 o   0.64157
 -15   0   2      451.22     1168.25    584.13 o   0.61496
 -14   0   2     3579.84     4673.00    681.48 o   0.57294
 -13   0   2     3223.83     2531.21    584.13 o   0.53095
 -12   0   2    29740.95    25993.58   1070.90 o   0.48901
 -11   0   2    45038.39    39428.46   1362.96 o   0.44711
 -10   0   2     5402.14     4575.65    876.19 o   0.40528
  -9   0   2       66.84        0.00    292.06 o   0.36354
  -8   0   2    25940.88    22586.18    778.83 o   0.32192
  -7   0   2    36630.20    37384.02    778.83 o   0.28048
  -6   0   2    69471.27    68634.73   1752.38 o   0.23932
  -5   0   2   120509.96   120037.74   2044.44 o   0.19860
  -4   0   2    41434.83    32711.02    584.13 o   0.15866
  -3   0   2  1300010.38  1276703.38  14408.43 o   0.12028
  -2   0   2  2121270.50  2227172.75  33976.63 o   0.08561
  -1   0   2   939441.19   930998.44  10514.26 o   0.06126
   0   0   2    33022.50    45269.72    681.48 o   0.06117
   1   0   2  3305792.50  3432807.00  62890.83 o   0.08542
   2   0   2   480859.56   480832.53   5549.19 o   0.12006
   3   0   2    33923.17    26772.41    486.77 o   0.15842
   4   0   2    48915.10    56854.87   1070.90 o   0.19835
   5   0   2     9814.59     8956.59    486.77 o   0.23907
   6   0   2   501871.53   531554.13   7496.28 o   0.28023
   7   0   2    96024.09    87326.74   2336.50 o   0.32167
   8   0   2    10348.69     8469.82    584.13 o   0.36329
   9   0   2     4915.89     5743.90    584.13 o   0.40503
  10   0   2    11821.46    12071.92    778.83 o   0.44685
  11   0   2       58.96        0.00    389.42 o   0.48875
  12   0   2     6745.83     7788.34    778.83 o   0.53070
  13   0   2     7880.10    10611.61   1168.25 o   0.57268
  14   0   2       49.04      486.77    486.77 o   0.61470
 -15   1   2      398.31     1168.25    389.42 o   0.61594
 -14   1   2      860.51      876.19    292.06 o   0.57399
 -13   1   2     6201.38     6814.80    486.77 o   0.53209
 -12   1   2     9059.94     8956.59    584.13 o   0.49024
 -11   1   2      185.43      194.71    292.06 o   0.44846
 -10   1   2     2029.90     1265.60    292.06 o   0.40677
  -9   1   2    27030.12    23851.79    681.48 o   0.36520
  -8   1   2    71379.06    69316.20   1070.90 o   0.32380
  -7   1   2    26762.11    23365.02    486.77 o   0.28263
  -6   1   2      500.61      389.42     97.35 o   0.24183
  -5   1   2     6356.72     6230.67    194.71 o   0.20162
  -4   1   2   111870.88   123250.46   1168.25 o   0.16243
  -3   1   2   122899.57   123250.46   1168.25 o   0.12521
  -2   1   2    85399.16    80998.72    778.83 o   0.09240
  -1   1   2     9882.48    11293.09    194.71 o   0.07045
   0   1   2   557247.56   583151.81   4965.07 o   0.07037
   1   1   2   713247.00   739405.38   5938.61 o   0.09223
   2   1   2    19268.74    18984.07    292.06 o   0.12500
   3   1   2   252960.25   250979.17   2141.79 o   0.16219
   4   1   2    11679.40    10222.19    194.71 o   0.20138
   5   1   2     9589.43    11195.74    292.06 o   0.24159
   6   1   2     2966.39     2628.56    292.06 o   0.28238
   7   1   2    12833.86    12363.99    486.77 o   0.32354
   8   1   2      417.74        0.00    194.71 o   0.36495
   9   1   2     5489.07     4673.00    389.42 o   0.40652
  10   1   2    13624.62    12558.70    584.13 o   0.44821
  11   1   2     5733.39     6717.44    584.13 o   0.48999
  12   1   2     1045.22      876.19    292.06 o   0.53184
  13   1   2     5856.01     5841.25    486.77 o   0.57374
  14   1   2       39.41      389.42    389.42 o   0.61569
 -15   2   2      386.31     1849.73    486.77 o   0.61888
 -14   2   2      318.04     1557.67    389.42 o   0.57715
 -13   2   2       27.92       97.35    292.06 o   0.53549
 -12   2   2      191.88      389.42    292.06 o   0.49393
 -11   2   2    25221.55    21320.58    778.83 o   0.45249
 -10   2   2        3.54      389.42    292.06 o   0.41121
  -9   2   2      514.67      681.48    292.06 o   0.37013
  -8   2   2      742.42      973.54    194.71 o   0.32935
  -7   2   2     6899.57     6230.67    292.06 o   0.28898
  -6   2   2    51284.11    49066.53    681.48 o   0.24923
  -5   2   2    22315.85    19081.43    389.42 o   0.21043
  -4   2   2   561943.88   565141.31   4673.00 o   0.17324
  -3   2   2   956390.44   935574.13   7496.28 o   0.13895
  -2   2   2   268015.16   284469.03   2336.50 o   0.11031
  -1   2   2  1917567.25  1938322.50  16452.86 o   0.09270
   0   2   2    92578.97    85477.02    778.83 o   0.09264
   1   2   2   139970.39   136003.86   1168.25 o   0.11016
   2   2   2   421517.72   416481.41   3407.40 o   0.13876
   3   2   2   333778.06   329933.47   2823.27 o   0.17302
   4   2   2    51225.01    44782.95    584.13 o   0.21020
   5   2   2       37.05       97.35     97.35 o   0.24899
   6   2   2     4905.60     4575.65    292.06 o   0.28874
   7   2   2      185.11        0.00    194.71 o   0.32911
   8   2   2      460.58      681.48    292.06 o   0.36989
   9   2   2     1094.46     1557.67    292.06 o   0.41096
  10   2   2     9046.00     8956.59    486.77 o   0.45224
  11   2   2     1972.54     1849.73    389.42 o   0.49368
  12   2   2       56.17      194.71    389.42 o   0.53524
  13   2   2     5209.71     4575.65    486.77 o   0.57689
  14   2   2       21.07     1362.96    389.42 o   0.61863
 -15   3   2     1490.02     1265.60    486.77 o   0.62375
 -14   3   2     1462.23     2239.15    486.77 o   0.58236
 -13   3   2     2298.77     2336.50    389.42 o   0.54111
 -12   3   2    16766.05    16647.57    778.83 o   0.50001
 -11   3   2     1134.02     1362.96    292.06 o   0.45912
 -10   3   2     6840.59     6814.80    486.77 o   0.41850
  -9   3   2    12754.25    12656.05    486.77 o   0.37822
  -8   3   2      584.65     1168.25    194.71 o   0.33841
  -7   3   2    26864.03    29206.27    486.77 o   0.29927
  -6   3   2    13466.71    10222.19    389.42 o   0.26108
  -5   3   2    20180.30    16647.57    292.06 o   0.22434
  -4   3   2   601250.19   619367.56   5062.42 o   0.18990
  -3   3   2   330169.25   309586.44   2628.56 o   0.15924
  -2   3   2     9898.87     9638.07    194.71 o   0.13497
  -1   3   2  1259474.75  1243310.75  10514.26 o   0.12100
   0   3   2    79380.59    86839.97    876.19 o   0.12096
   1   3   2   651249.25   689949.44   5549.19 o   0.13485
   2   3   2   603558.44   585780.38   4770.36 o   0.15907
   3   3   2     4114.52     3991.52    194.71 o   0.18970
   4   3   2    97237.13   104169.02   1070.90 o   0.22412
   5   3   2    28151.39    27453.89    486.77 o   0.26085
   6   3   2    51595.46    54518.37    681.48 o   0.29903
   7   3   2    15789.94    12850.76    486.77 o   0.33817
   8   3   2     1265.40     1168.25    292.06 o   0.37797
   9   3   2    10820.24     9443.36    486.77 o   0.41825
  10   3   2    35143.00    30569.23    778.83 o   0.45888
  11   3   2     1700.83     1947.08    389.42 o   0.49977
  12   3   2      933.82      778.83    486.77 o   0.54086
  13   3   2     1532.92     2239.15    486.77 o   0.58211
  14   3   2       43.88      876.19    389.42 o   0.62350
 -15   4   2     3406.45     4770.36    681.48 o   0.63050
 -14   4   2      994.79     2531.21    486.77 o   0.58959
 -13   4   2     2421.66     3407.40    584.13 o   0.54888
 -12   4   2      355.01      973.54    389.42 o   0.50841
 -11   4   2    15469.41    15576.68    681.48 o   0.46826
 -10   4   2    41684.17    37091.96    876.19 o   0.42850
  -9   4   2     4866.63     4673.00    389.42 o   0.38925
  -8   4   2     4558.78     4575.65    292.06 o   0.35070
  -7   4   2    13993.33    12948.11    389.42 o   0.31310
  -6   4   2      389.93      292.06     97.35 o   0.27682
  -5   4   2    84082.53    87716.16    973.54 o   0.24248
  -4   4   2    13977.79    17329.05    292.06 o   0.21102
  -3   4   2      915.98      389.42     97.35 o   0.18392
  -2   4   2    59579.08    56854.88    681.48 o   0.16336
  -1   4   2   388362.22   406648.59   3407.40 o   0.15202
   0   4   2   113879.51    98814.55    973.54 o   0.15198
   1   4   2   541013.88   557352.88   4575.65 o   0.16326
   2   4   2      457.60      292.06     97.35 o   0.18377
   3   4   2   240512.08   243190.88   2141.79 o   0.21084
   4   4   2     1805.75     2044.44    194.71 o   0.24228
   5   4   2       84.96      194.71     97.35 o   0.27661
   6   4   2     1948.59     1752.38    194.71 o   0.31287
   7   4   2    17350.58    15771.38    584.13 o   0.35047
   8   4   2    14668.70    13532.24    486.77 o   0.38902
   9   4   2     7876.39     7301.57    486.77 o   0.42826
  10   4   2      697.34     1168.25    292.06 o   0.46801
  11   4   2      432.96      389.42    292.06 o   0.50817
  12   4   2      501.92      778.83    389.42 o   0.54863
  13   4   2        0.05     1460.31    389.42 o   0.58934
  14   4   2     2705.17     4186.23    973.54 o   0.63025
 -15   5   2      763.37     1460.31    486.77 o   0.63908
 -14   5   2     4146.77     4867.71    681.48 o   0.59875
 -13   5   2      735.39     1265.60    486.77 o   0.55871
 -12   5   2     1358.57     1168.25    389.42 o   0.51901
 -11   5   2     2849.79     2823.27    584.13 o   0.47974
 -10   5   2     7262.07     5841.25    486.77 o   0.44102
  -9   5   2     1782.52     1752.38    389.42 o   0.40300
  -8   5   2    15927.94    12461.34    486.77 o   0.36589
  -7   5   2     7302.47     7301.57    292.06 o   0.33003
  -6   5   2      605.89      486.77    194.71 o   0.29584
  -5   5   2    53303.86    56173.39    778.83 o   0.26398
  -4   5   2      141.53        0.00     97.35 o   0.23541
  -3   5   2     7336.42     7009.50    389.42 o   0.21146
  -2   5   2   164010.11   151288.47   1557.67 o   0.19384
  -1   5   2    72484.73    78272.80    778.83 o   0.18439
   0   5   2   269639.13   268016.19   2433.86 o   0.18436
   1   5   2    24173.66    21612.64    389.42 o   0.19376
   2   5   2   114395.09   119453.64   1168.25 o   0.21133
   3   5   2    16838.89    17329.05    389.42 o   0.23525
   4   5   2   101423.03   102806.07   1070.90 o   0.26380
   5   5   2    16406.89    17134.34    389.42 o   0.29564
   6   5   2    56096.94    53739.53    778.83 o   0.32981
   7   5   2    12376.08    12558.70    486.77 o   0.36567
   8   5   2       35.79        0.00    194.71 o   0.40277
   9   5   2     8311.25     8275.11    486.77 o   0.44078
  10   5   2     1632.64     2141.79    389.42 o   0.47950
  11   5   2      141.98      194.71    389.42 o   0.51877
  12   5   2     5929.01     7106.86    584.13 o   0.55847
  13   5   2     1634.08     3212.69    486.77 o   0.59851
  14   5   2        8.07       97.35    486.77 o   0.63883
 -15   6   2      247.17     1947.08   1070.90 o   0.64940
 -14   6   2     2242.95     3017.98    584.13 o   0.60976
 -13   6   2      138.10      584.13    389.42 o   0.57049
 -12   6   2     3445.69     2433.86    486.77 o   0.53168
 -11   6   2     5951.68     5451.84    584.13 o   0.49342
 -10   6   2    62820.92    53544.82   1362.96 o   0.45586
  -9   6   2    21620.92    19081.43    681.48 o   0.41918
  -8   6   2    39146.31    37189.32    876.19 o   0.38365
  -7   6   2      899.06      486.77    194.71 o   0.34961
  -6   6   2    20571.23    21709.99    584.13 o   0.31753
  -5   6   2   121017.86   116922.42   1265.60 o   0.28809
  -4   6   2    69829.65    65519.40    876.19 o   0.26216
  -3   6   2    19938.62    17621.12    486.77 o   0.24088
  -2   6   2   450121.88   465158.50   4186.23 o   0.22557
  -1   6   2   177301.78   181468.27   1655.02 o   0.21750
   0   6   2   121394.09   138729.77   1362.96 o   0.21748
   1   6   2    14155.24    15187.26    486.77 o   0.22550
   2   6   2   299588.94   331296.44   2920.63 o   0.24076
   3   6   2   128651.91   139995.39   1460.31 o   0.26201
   4   6   2    69665.27    63377.60    778.83 o   0.28792
   5   6   2    53734.19    51013.61    778.83 o   0.31735
   6   6   2      291.21      486.77    194.71 o   0.34941
   7   6   2    18632.29    15771.38    486.77 o   0.38344
   8   6   2      140.25        0.00    292.06 o   0.41896
   9   6   2     9496.65     8469.82    584.13 o   0.45563
  10   6   2    10205.10     9053.94    584.13 o   0.49319
  11   6   2     1576.79     1265.60    389.42 o   0.53144
  12   6   2     5214.93     5743.90    681.48 o   0.57026
  13   6   2      559.49     1070.90    389.42 o   0.60952
  14   6   2      437.60     1265.60   1265.60 o   0.64916
 -14   7   2      138.09      486.77    486.77 o   0.62253
 -13   7   2     5675.78     6133.32    681.48 o   0.58412
 -12   7   2    18680.89    18302.60    973.54 o   0.54627
 -11   7   2    12632.13    11098.38    778.83 o   0.50910
 -10   7   2     6367.34     5938.61    584.13 o   0.47279
  -9   7   2    54584.06    49358.59   1362.96 o   0.43754
  -8   7   2     3212.23     2920.63    389.42 o   0.40363
  -7   7   2     8486.72     6912.15    389.42 o   0.37142
  -6   7   2     7626.12     8469.82    389.42 o   0.34140
  -5   7   2     5240.09     4575.65    292.06 o   0.31420
  -4   7   2    34922.79    36313.13    584.13 o   0.29061
  -3   7   2     2538.58     3699.46    292.06 o   0.27157
  -2   7   2    56237.26    55589.27    778.83 o   0.25809
  -1   7   2       45.14       97.35     97.35 o   0.25107
   0   7   2      112.80      194.71     97.35 o   0.25104
   1   7   2    28155.64    31445.42    486.77 o   0.25802
   2   7   2     5788.13     5743.90    292.06 o   0.27147
   3   7   2    14326.43    13142.82    389.42 o   0.29048
   4   7   2    50641.58    45659.13    681.48 o   0.31405
   5   7   2    21483.56    20444.39    486.77 o   0.34123
   6   7   2      703.09      389.42    194.71 o   0.37123
   7   7   2     9330.29     8469.82    584.13 o   0.40343
   8   7   2     1364.21     1265.60    292.06 o   0.43733
   9   7   2     4428.84     3699.46    486.77 o   0.47257
  10   7   2     2545.52     2725.92    389.42 o   0.50888
  11   7   2     2200.57     2725.92    584.13 o   0.54604
  12   7   2        2.58      584.13    389.42 o   0.58388
  13   7   2     1097.68     2044.44    584.13 o   0.62229
 -14   8   2       52.84       97.35    486.77 o   0.63694
 -13   8   2       79.32      584.13    486.77 o   0.59945
 -12   8   2      153.84      389.42    389.42 o   0.56263
 -11   8   2     2102.79     1070.90    486.77 o   0.52663
 -10   8   2     6686.17     8177.75    681.48 o   0.49161
  -9   8   2      397.17      876.19    389.42 o   0.45781
  -8   8   2    17993.59    15089.90    876.19 o   0.42551
  -7   8   2    56367.48    52960.70   1070.90 o   0.39509
  -6   8   2      636.15      486.77    292.06 o   0.36702
  -5   8   2       15.91      194.71    194.71 o   0.34186
  -4   8   2     7204.99     7496.28    292.06 o   0.32031
  -3   8   2    12306.43    13142.82    389.42 o   0.30314
  -2   8   2     9725.16     8469.82    292.06 o   0.29113
  -1   8   2    28175.09    32613.67    486.77 o   0.28492
   0   8   2      133.42      389.42    194.71 o   0.28490
   1   8   2     2848.12     2628.56    194.71 o   0.29107
   2   8   2    30083.00    29303.62    486.77 o   0.30305
   3   8   2    16578.24    18205.24    389.42 o   0.32019
   4   8   2     2054.26     2433.86    292.06 o   0.34172
   5   8   2    20958.44    19665.55    584.13 o   0.36686
   6   8   2     7476.29     6814.80    389.42 o   0.39492
   7   8   2      635.12      389.42    292.06 o   0.42532
   8   8   2    14240.21    13824.30    681.48 o   0.45761
   9   8   2     4135.26     4380.94    486.77 o   0.49140
  10   8   2     1199.29     1265.60    389.42 o   0.52641
  11   8   2      125.22      584.13    486.77 o   0.56241
  12   8   2      923.56     2531.21    584.13 o   0.59922
  13   8   2       60.60      778.83    486.77 o   0.63671
 -13   9   2      646.25      194.71    584.13 o   0.61636
 -12   9   2      299.77      486.77    389.42 o   0.58062
 -11   9   2      106.34      778.83    389.42 o   0.54580
 -10   9   2      377.62        0.00    389.42 o   0.51210
  -9   9   2     3956.34     4186.23    584.13 o   0.47974
  -8   9   2      794.51      973.54    389.42 o   0.44903
  -7   9   2      722.05      584.13    292.06 o   0.42032
  -6   9   2    82266.05    72918.32   1655.02 o   0.39404
  -5   9   2    27085.70    26967.12    681.48 o   0.37072
  -4   9   2     3697.56     3407.40    389.42 o   0.35095
  -3   9   2    29298.74    26383.00    681.48 o   0.33536
  -2   9   2    26750.49    25020.04    584.13 o   0.32454
  -1   9   2    21927.40    20736.45    486.77 o   0.31898
   0   9   2    13730.18    14311.07    389.42 o   0.31896
   1   9   2     2174.47     2336.50    194.71 o   0.32449
   2   9   2    38386.83    33781.92    681.48 o   0.33527
   3   9   2     1763.55     1849.73    292.06 o   0.35084
   4   9   2    16353.39    14700.49    486.77 o   0.37059
   5   9   2     7246.63     7398.92    389.42 o   0.39389
   6   9   2     3429.32     3212.69    389.42 o   0.42015
   7   9   2    15437.92    14895.20    584.13 o   0.44885
   8   9   2     7573.84     7496.28    681.48 o   0.47955
   9   9   2     2817.96     1849.73    486.77 o   0.51190
  10   9   2     2225.63     2823.27    486.77 o   0.54560
  11   9   2      706.89     1557.67    486.77 o   0.58041
  12   9   2      447.03     1460.31    486.77 o   0.61615
 -13  10   2       52.19        0.00    778.83 o   0.63474
 -12  10   2     1307.92     1557.67    486.77 o   0.60009
 -11  10   2      751.65     1362.96    681.48 o   0.56647
 -10  10   2      434.12      681.48    389.42 o   0.53407
  -9  10   2        0.19      194.71    389.42 o   0.50313
  -8  10   2     7332.35     6328.02    584.13 o   0.47394
  -7  10   2     2906.49     3017.98    486.77 o   0.44683
  -6  10   2    22105.56    21807.35    681.48 o   0.42220
  -5  10   2      647.69      584.13    292.06 o   0.40053
  -4  10   2    23256.86    20833.81    681.48 o   0.38230
  -3  10   2     1115.44     1752.38    292.06 o   0.36803
  -2  10   2   113430.25   106602.88   2433.86 o   0.35820
  -1  10   2   102209.66    96964.82   1362.96 o   0.35318
   0  10   2     6420.55     7301.57    389.42 o   0.35316
   1  10   2    33454.61    34658.11    681.48 o   0.35816
   2  10   2     2731.58     2433.86    292.06 o   0.36796
   3  10   2      142.51        0.00    194.71 o   0.38220
   4  10   2     1146.16     1362.96    292.06 o   0.40041
   5  10   2    12629.16    10708.96    584.13 o   0.42206
   6  10   2    20131.28    17621.12    681.48 o   0.44667
   7  10   2    25865.80    21709.99    778.83 o   0.47376
   8  10   2     1123.45      973.54    389.42 o   0.50295
   9  10   2       39.15      486.77    389.42 o   0.53388
  10  10   2      112.55      292.06    389.42 o   0.56627
  11  10   2      295.49      973.54    486.77 o   0.59988
  12  10   2     2270.21     2725.92    584.13 o   0.63452
 -12  11   2       12.12      486.77    681.48 o   0.62090
 -11  11   2        6.39      194.71    389.42 o   0.58847
 -10  11   2      521.57     1168.25    486.77 o   0.55735
  -9  11   2      471.49      194.71    486.77 o   0.52778
  -8  11   2      641.84      973.54    389.42 o   0.50002
  -7  11   2      101.57      876.19    292.06 o   0.47440
  -6  11   2     9117.51     9151.30    584.13 o   0.45129
  -5  11   2     1126.81      778.83    292.06 o   0.43108
  -4  11   2    26325.65    26285.64    778.83 o   0.41420
  -3  11   2     8369.36     7885.69    486.77 o   0.40107
  -2  11   2     6048.45     5938.61    389.42 o   0.39207
  -1  11   2    10504.33    11098.38    584.13 o   0.38748
   0  11   2    34871.92    35339.59    876.19 o   0.38747
   1  11   2     3725.65     3991.52    389.42 o   0.39202
   2  11   2     3922.91     4283.59    486.77 o   0.40100
   3  11   2     1125.25     1168.25    292.06 o   0.41411
   4  11   2      179.15      486.77    292.06 o   0.43097
   5  11   2      601.06      389.42    292.06 o   0.45116
   6  11   2     2111.36     1752.38    389.42 o   0.47426
   7  11   2      237.06      389.42    292.06 o   0.49986
   8  11   2       14.01        0.00    389.42 o   0.52760
   9  11   2      303.13      584.13    389.42 o   0.55717
  10  11   2      993.49     1655.02    486.77 o   0.58827
  11  11   2      586.16     1752.38    584.13 o   0.62070
 -12  12   2      484.88      292.06    681.48 o   0.64291
 -11  12   2      375.00      973.54    584.13 o   0.61165
 -10  12   2      342.69      876.19    486.77 o   0.58178
  -9  12   2     3813.27     4770.36    681.48 o   0.55351
  -8  12   2    11146.81    12558.70    778.83 o   0.52711
  -7  12   2     1503.86     1168.25    389.42 o   0.50288
  -6  12   2     1594.19     1265.60    389.42 o   0.48113
  -5  12   2    47292.60    46535.32   1070.90 o   0.46223
  -4  12   2    11534.88    11195.74    778.83 o   0.44653
  -3  12   2    11128.76    10416.90    584.13 o   0.43437
  -2  12   2    15755.65    15674.03    778.83 o   0.42608
  -1  12   2       75.95        0.00    292.06 o   0.42186
   0  12   2    55474.31    49358.59   1655.02 o   0.42185
   1  12   2    17899.53    16160.80    681.48 o   0.42604
   2  12   2    66148.94    57439.00   1265.60 o   0.43431
   3  12   2      606.46      584.13    292.06 o   0.44644
   4  12   2    14323.01    10708.96    584.13 o   0.46212
   5  12   2        8.49      389.42    292.06 o   0.48101
   6  12   2     1694.15     1557.67    389.42 o   0.50274
   7  12   2     2029.74     1557.67    389.42 o   0.52696
   8  12   2      231.67      778.83    486.77 o   0.55334
   9  12   2     1008.26     1070.90    486.77 o   0.58160
  10  12   2      189.28     1168.25    486.77 o   0.61147
  11  12   2     1585.19     2141.79   1460.31 o   0.64272
 -11  13   2     1279.53      389.42    584.13 o   0.63590
 -10  13   2      505.97     1557.67    584.13 o   0.60721
  -9  13   2     3852.78     3504.75    584.13 o   0.58019
  -8  13   2       74.01      876.19    389.42 o   0.55506
  -7  13   2    10064.48     8275.11    584.13 o   0.53210
  -6  13   2     4000.22     3212.69    486.77 o   0.51160
  -5  13   2     2336.19     2044.44    389.42 o   0.49386
  -4  13   2     6154.18     5938.61    584.13 o   0.47920
  -3  13   2       46.81      486.77    389.42 o   0.46790
  -2  13   2      478.73      292.06    389.42 o   0.46020
  -1  13   2      291.93      486.77    292.06 o   0.45630
   0  13   2        0.12      389.42    292.06 o   0.45629
   1  13   2     1522.37     1460.31    389.42 o   0.46017
   2  13   2     6859.31     5938.61    584.13 o   0.46784
   3  13   2      229.67      681.48    389.42 o   0.47912
   4  13   2       44.39      389.42    292.06 o   0.49376
   5  13   2     1058.26     1557.67    389.42 o   0.51148
   6  13   2     1744.74     1947.08    389.42 o   0.53197
   7  13   2        2.28      194.71    389.42 o   0.55491
   8  13   2      530.95     1362.96    486.77 o   0.58003
   9  13   2      103.15     1265.60    486.77 o   0.60705
  10  13   2      131.65      973.54    486.77 o   0.63572
 -10  14   2      176.95      778.83    973.54 o   0.63354
  -9  14   2     1355.87     1752.38    584.13 o   0.60769
  -8  14   2     3088.36     3407.40    584.13 o   0.58374
  -7  14   2      875.69     1265.60    486.77 o   0.56196
  -6  14   2      616.94      778.83    389.42 o   0.54258
  -5  14   2      368.85        0.00    389.42 o   0.52589
  -4  14   2      209.99       97.35    389.42 o   0.51215
  -3  14   2      208.05        0.00    292.06 o   0.50159
  -2  14   2     1139.69     1265.60    389.42 o   0.49442
  -1  14   2     3212.97     2920.63    486.77 o   0.49079
   0  14   2     2662.96     2239.15    486.77 o   0.49078
   1  14   2        1.70        0.00    292.06 o   0.49439
   2  14   2      820.01      778.83    389.42 o   0.50153
   3  14   2     1387.04     1557.67    389.42 o   0.51207
   4  14   2     1157.85      778.83    389.42 o   0.52580
   5  14   2     5908.96     5354.48    681.48 o   0.54247
   6  14   2     1379.31     2336.50    486.77 o   0.56183
   7  14   2     2519.14     2531.21    486.77 o   0.58360
   8  14   2     1972.52     3115.34    584.13 o   0.60754
   9  14   2      135.90     1168.25    584.13 o   0.63338
  -9  15   2      280.01       97.35    876.19 o   0.63590
  -8  15   2     4257.88     6328.02    778.83 o   0.61306
  -7  15   2      373.47        0.00    486.77 o   0.59235
  -6  15   2       48.13      194.71    584.13 o   0.57401
  -5  15   2      308.44      681.48    389.42 o   0.55826
  -4  15   2     1970.08     2433.86    486.77 o   0.54533
  -3  15   2       25.74        0.00    389.42 o   0.53542
  -2  15   2      503.13       97.35    389.42 o   0.52871
  -1  15   2     3062.50     3212.69    584.13 o   0.52532
   0  15   2      277.18      584.13    389.42 o   0.52531
   1  15   2      473.80      194.71    389.42 o   0.52868
   2  15   2      220.82      389.42    389.42 o   0.53537
   3  15   2        1.25        0.00    389.42 o   0.54526
   4  15   2     2484.23     2531.21    486.77 o   0.55817
   5  15   2     1634.82     1460.31    486.77 o   0.57390
   6  15   2     1168.36      973.54    778.83 o   0.59223
   7  15   2        1.17        0.00    486.77 o   0.61293
   8  15   2        0.09      681.48    681.48 o   0.63575
  -8  16   2      144.13      194.71    486.77 o   0.64292
  -7  16   2      157.04      973.54    681.48 o   0.62320
  -6  16   2     4703.97     5354.48    681.48 o   0.60579
  -5  16   2     2542.96     1849.73    876.19 o   0.59089
  -4  16   2       52.12      389.42    486.77 o   0.57869
  -3  16   2      623.96      292.06    486.77 o   0.56937
  -2  16   2      805.99      681.48    486.77 o   0.56306
  -1  16   2     1203.58      973.54    486.77 o   0.55988
   0  16   2       45.28      194.71    389.42 o   0.55987
   1  16   2     2410.63     3699.46    584.13 o   0.56303
   2  16   2     1160.64     2823.27    584.13 o   0.56932
   3  16   2     2241.36     2531.21    584.13 o   0.57863
   4  16   2     1103.92      876.19    681.48 o   0.59081
   5  16   2     4406.00     4770.36    681.48 o   0.60570
   6  16   2      195.30     2044.44    876.19 o   0.62309
   7  16   2       52.30      876.19    681.48 o   0.64279
  -6  17   2      130.61        0.00    486.77 o   0.63789
  -5  17   2      279.78       97.35    486.77 o   0.62376
  -4  17   2       36.86      292.06    486.77 o   0.61222
  -3  17   2      416.46      973.54    584.13 o   0.60341
  -2  17   2     1175.44      876.19    486.77 o   0.59746
  -1  17   2      645.40     1460.31    681.48 o   0.59447
   0  17   2     3080.67     3407.40    584.13 o   0.59446
   1  17   2       46.89      194.71    584.13 o   0.59744
   2  17   2     4748.51     5354.48    681.48 o   0.60337
   3  17   2     1792.99     1849.73    584.13 o   0.61215
   4  17   2     1187.81     2239.15    584.13 o   0.62368
   5  17   2      180.54      973.54    486.77 o   0.63780
  -4  18   2      339.15        0.00    584.13 o   0.64587
  -3  18   2        9.15        0.00    486.77 o   0.63753
  -2  18   2       44.71      681.48    486.77 o   0.63191
  -1  18   2      755.29      876.19    584.13 o   0.62907
   0  18   2        7.73      292.06    486.77 o   0.62906
   1  18   2      191.95       97.35    486.77 o   0.63188
   2  18   2        5.68        0.00    486.77 o   0.63749
   3  18   2      696.10      292.06   1655.02 o   0.64581
 -15   1   3      155.14      973.54    389.42 o   0.60891
 -14   1   3     4118.71     4673.00    486.77 o   0.56723
 -13   1   3     1036.63      778.83    389.42 o   0.52563
 -12   1   3      757.48     1070.90    292.06 o   0.48413
 -11   1   3     3356.88     3212.69    389.42 o   0.44278
 -10   1   3    19148.73    16355.51    584.13 o   0.40160
  -9   1   3      788.69      389.42    292.06 o   0.36066
  -8   1   3     8950.79     9638.07    389.42 o   0.32006
  -7   1   3     4222.09     3894.17    194.71 o   0.27993
  -6   1   3    12145.74    14408.43    292.06 o   0.24052
  -5   1   3     7267.16     8080.40    292.06 o   0.20224
  -4   1   3       10.84       97.35     97.35 o   0.16588
  -3   1   3  1624722.75  1633506.50  12948.11 o   0.13304
  -2   1   3  1238287.38  1275048.38  10124.84 o   0.10698
  -1   1   3   539806.75   539245.06   5743.90 o   0.09357
   0   1   3   278055.25   283592.88   2531.21 o   0.09813
   1   1   3  6009682.50  6223563.50  62112.00 o   0.11861
   2   1   3   253835.20   242509.38   2044.44 o   0.14857
   3   1   3    93712.03    83724.64    876.19 o   0.18342
   4   1   3     1248.32      973.54     97.35 o   0.22085
   5   1   3     3776.50     3212.69    194.71 o   0.25975
   6   1   3    45422.43    46048.55    778.83 o   0.29955
   7   1   3      451.83      389.42    194.71 o   0.33994
   8   1   3     1692.31     1168.25    292.06 o   0.38072
   9   1   3     7746.47     7593.63    486.77 o   0.42179
  10   1   3    24223.95    21125.87    778.83 o   0.46306
  11   1   3     3145.26     3699.46    389.42 o   0.50449
  12   1   3      738.52     1557.67    389.42 o   0.54604
  13   1   3     1165.74     1460.31    389.42 o   0.58768
  14   1   3      174.39      973.54    486.77 o   0.62940
 -15   2   3      547.51     1460.31    681.48 o   0.61189
 -14   2   3      854.00     1655.02    389.42 o   0.57042
 -13   2   3     2311.00     2239.15    389.42 o   0.52907
 -12   2   3    19731.05    17426.41    681.48 o   0.48787
 -11   2   3     7771.90     7690.98    486.77 o   0.44686
 -10   2   3    18205.29    16258.16    584.13 o   0.40609
  -9   2   3     7932.09     8177.75    584.13 o   0.36566
  -8   2   3    62545.05    60262.27    876.19 o   0.32568
  -7   2   3    16948.55    16744.93    584.13 o   0.28634
  -6   2   3   148683.25   147881.06   1460.31 o   0.24795
  -5   2   3      557.21     1655.02    194.71 o   0.21102
  -4   2   3    10806.02    13824.30    292.06 o   0.17648
  -3   2   3   183052.86   169785.77   1460.31 o   0.14604
  -2   2   3  1272192.38  1324893.50  10611.61 o   0.12278
  -1   2   3   202155.48   195097.89   1947.08 o   0.11129
   0   2   3    77183.85    75644.23    778.83 o   0.11515
   1   2   3   105888.98    97841.00    973.54 o   0.13304
   2   2   3  1301757.00  1307369.88  10416.90 o   0.16032
   3   2   3    15927.78    16452.86    292.06 o   0.19306
   4   2   3   302311.28   318640.41   2725.92 o   0.22892
   5   2   3   118337.82   118480.09   1265.60 o   0.26665
   6   2   3    41325.87    43127.92    681.48 o   0.30555
   7   2   3    47414.66    45075.01   1460.31 o   0.34524
   8   2   3     4603.87     3894.17    389.42 o   0.38546
   9   2   3      435.88        0.00    194.71 o   0.42607
  10   2   3       27.64        0.00    292.06 o   0.46696
  11   2   3    33314.28    31932.19    876.19 o   0.50807
  12   2   3     2143.91     2628.56    389.42 o   0.54935
  13   2   3      370.94     1070.90    389.42 o   0.59076
  14   2   3      614.35      681.48    389.42 o   0.63228
 -15   3   3      786.74     1362.96    486.77 o   0.61681
 -14   3   3     5054.67     5841.25    681.48 o   0.57570
 -13   3   3     6160.76     6522.73    778.83 o   0.53475
 -12   3   3      384.66     1070.90    389.42 o   0.49403
 -11   3   3    54342.25    46632.68    973.54 o   0.45357
 -10   3   3     1519.31     1557.67    292.06 o   0.41347
  -9   3   3     1334.54      973.54    292.06 o   0.37384
  -8   3   3     1285.83     1362.96    194.71 o   0.33483
  -7   3   3      237.36      389.42    194.71 o   0.29671
  -6   3   3      205.31      292.06     97.35 o   0.25986
  -5   3   3   119229.45   122861.03   1265.60 o   0.22490
  -4   3   3   157306.34   162386.86   1460.31 o   0.19286
  -3   3   3    23074.67    19762.91    389.42 o   0.16546
  -2   3   3    71207.00    60651.69    681.48 o   0.14534
  -1   3   3   623381.13   611384.56   4965.07 o   0.13577
   0   3   3    71997.13    66979.70    681.48 o   0.13896
   1   3   3   352532.41   359139.75   3017.98 o   0.15410
   2   3   3   294859.41   303550.47   2628.56 o   0.17819
   3   3   3   120207.84   123250.46   1168.25 o   0.20813
   4   3   3       18.57       97.35     97.35 o   0.24177
   5   3   3    40910.07    46730.03    681.48 o   0.27776
   6   3   3    21804.51    19178.79    486.77 o   0.31530
   7   3   3     5231.44     3991.52    292.06 o   0.35389
   8   3   3    14976.54    12656.05    876.19 o   0.39323
   9   3   3      611.86      584.13    292.06 o   0.43311
  10   3   3     1053.64      486.77    292.06 o   0.47339
  11   3   3     1435.80     1655.02    292.06 o   0.51399
  12   3   3     2212.15     2336.50    389.42 o   0.55483
  13   3   3        1.48      876.19    389.42 o   0.59586
  14   3   3       30.50      681.48    486.77 o   0.63704
 -15   4   3     3588.51     4478.29    681.48 o   0.62364
 -14   4   3      464.03     1265.60    584.13 o   0.58300
 -13   4   3      116.34      778.83    778.83 o   0.54262
 -12   4   3    52980.98    45367.07   1362.96 o   0.50253
 -11   4   3     1123.22     1265.60    389.42 o   0.46282
 -10   4   3    60180.22    53544.82   1168.25 o   0.42359
  -9   4   3     2475.42     1752.38    292.06 o   0.38500
  -8   4   3    18772.86    17329.05    584.13 o   0.34725
  -7   4   3    19358.49    17815.82    486.77 o   0.31066
  -6   4   3    80467.77    76909.84   1070.90 o   0.27567
  -5   4   3   222719.78   227322.13   2336.50 o   0.24300
  -4   4   3    47406.15    45659.13    584.13 o   0.21369
  -3   4   3  1072125.38  1109448.63   8956.59 o   0.18933
  -2   4   3     4545.66     2823.27    194.71 o   0.17202
  -1   4   3    89486.07    95991.27    973.54 o   0.16402
   0   4   3    67039.89    77007.20    778.83 o   0.16666
   1   4   3   508407.91   498648.34   4088.88 o   0.17949
   2   4   3     8000.60     8372.46    194.71 o   0.20055
   3   4   3    16995.00    20054.97    389.42 o   0.22757
   4   4   3    58786.35    58217.83    778.83 o   0.25869
   5   4   3   112083.36   110399.70   1168.25 o   0.29261
   6   4   3    11563.58    10124.84    389.42 o   0.32845
   7   4   3      144.81        0.00    194.71 o   0.36566
   8   4   3      470.16      778.83    292.06 o   0.40385
   9   4   3     2153.35     2823.27    389.42 o   0.44278
  10   4   3       60.01      389.42    292.06 o   0.48226
  11   4   3     7653.10     8177.75    584.13 o   0.52216
  12   4   3     1196.04     1947.08    486.77 o   0.56241
  13   4   3       45.98      681.48    389.42 o   0.60292
  14   4   3        4.10      778.83    584.13 o   0.64366
 -15   5   3     3553.67     3212.69    584.13 o   0.63231
 -14   5   3     3858.15     4380.94    973.54 o   0.59227
 -13   5   3     1466.75     1849.73    486.77 o   0.55256
 -12   5   3     7330.05     7204.21    681.48 o   0.51325
 -11   5   3     3709.11     3310.04    584.13 o   0.47443
 -10   5   3       10.02        0.00    292.06 o   0.43625
  -9   5   3    94273.12    83919.34   1460.31 o   0.39889
  -8   5   3     1965.27     1947.08    292.06 o   0.36259
  -7   5   3    84069.32    78272.80    973.54 o   0.32771
  -6   5   3    16245.57    19178.78    389.42 o   0.29476
  -5   5   3    13833.37    15381.97    389.42 o   0.26445
  -4   5   3   339060.19   380168.28   3504.75 o   0.23781
  -3   5   3    32409.98    31834.83    584.13 o   0.21618
  -2   5   3   357149.13   364104.81   3115.34 o   0.20120
  -1   5   3   154644.84   155182.64   1460.31 o   0.19440
   0   5   3    89914.20    92778.59    973.54 o   0.19664
   1   5   3   380184.34   395063.44   3310.04 o   0.20762
   2   5   3    19256.34    23072.95    389.42 o   0.22607
   3   5   3   322269.69   333048.81   2920.63 o   0.25035
   4   5   3    77484.73    73794.51    876.19 o   0.27894
   5   5   3     8659.92    10416.90    292.06 o   0.31066
   6   5   3    34924.93    33879.27    778.83 o   0.34463
   7   5   3     1193.33     1557.67    292.06 o   0.38026
   8   5   3     5868.17     5841.25    389.42 o   0.41712
   9   5   3    76378.98    70192.40   1265.60 o   0.45491
  10   5   3    13116.33    13142.82    681.48 o   0.49342
  11   5   3      306.15      292.06    389.42 o   0.53249
  12   5   3     1549.57     2823.27    486.77 o   0.57201
  13   5   3     2405.00     3796.81    584.13 o   0.61189
 -15   6   3     4328.72     4478.29    876.19 o   0.64274
 -14   6   3      270.22      584.13    486.77 o   0.60340
 -13   6   3     3175.76     3212.69    584.13 o   0.56447
 -12   6   3     2138.73     2433.86    486.77 o   0.52605
 -11   6   3    14303.77    13434.88    973.54 o   0.48826
 -10   6   3     4362.03     4088.88    584.13 o   0.45125
  -9   6   3     2231.58     1849.73    389.42 o   0.41523
  -8   6   3    15183.34    14895.20    681.48 o   0.38050
  -7   6   3     9676.13    10514.26    389.42 o   0.34742
  -6   6   3    28842.39    28135.37    584.13 o   0.31653
  -5   6   3     4328.72     6522.73    292.06 o   0.28852
  -4   6   3   128723.46   126463.16   1362.96 o   0.26431
  -3   6   3    21230.07    23365.02    389.42 o   0.24504
  -2   6   3    46447.11    50234.79    681.48 o   0.23192
  -1   6   3    35772.48    37870.80    584.13 o   0.22605
   0   6   3    26723.24    22586.18    389.42 o   0.22798
   1   6   3    14135.25    13434.88    486.77 o   0.23751
   2   6   3   217210.11   225180.33   2044.44 o   0.25380
   3   6   3   243454.08   232092.48   2141.79 o   0.27565
   4   6   3        0.11        0.00     97.35 o   0.30186
   5   6   3    20967.72    20639.10    486.77 o   0.33138
   6   6   3    36673.40    34950.17    778.83 o   0.36342
   7   6   3       20.99      194.71    194.71 o   0.39737
   8   6   3     5396.06     3894.17    389.42 o   0.43277
   9   6   3      945.18      778.83    292.06 o   0.46931
  10   6   3     2559.91     3407.40    486.77 o   0.50672
  11   6   3     1815.71     2628.56    486.77 o   0.54484
  12   6   3      390.08     1070.90    389.42 o   0.58352
  13   6   3      106.08      584.13    486.77 o   0.62267
 -14   7   3      693.32      681.48    486.77 o   0.61629
 -13   7   3      598.46     1168.25    486.77 o   0.57823
 -12   7   3     4155.44     4478.29    778.83 o   0.54079
 -11   7   3     1818.87     1947.08    486.77 o   0.50411
 -10   7   3      720.95      584.13    389.42 o   0.46835
  -9   7   3     7609.82     6328.02    584.13 o   0.43376
  -8   7   3     3543.81     4088.88    389.42 o   0.40063
  -7   7   3     2303.89     2433.86    292.06 o   0.36936
  -6   7   3    16924.56    15966.09    584.13 o   0.34047
  -5   7   3    22841.40    22878.25    486.77 o   0.31460
  -4   7   3      473.06      194.71    194.71 o   0.29255
  -3   7   3       16.50        0.00     97.35 o   0.27526
  -2   7   3      255.72      194.71    194.71 o   0.26366
  -1   7   3   137736.23   138729.77   1362.96 o   0.25851
   0   7   3    50767.08    48579.77    681.48 o   0.26019
   1   7   3    83354.17    86158.49    973.54 o   0.26859
   2   7   3     7382.12     7204.21    292.06 o   0.28310
   3   7   3    27965.04    27940.67    486.77 o   0.30284
   4   7   3    27233.74    23851.79    486.77 o   0.32687
   5   7   3    30020.25    26188.29    681.48 o   0.35432
   6   7   3    34280.64    30958.65    778.83 o   0.38445
   7   7   3    10681.31     9735.42    584.13 o   0.41669
   8   7   3     6809.71     6230.67    486.77 o   0.45058
   9   7   3     6297.22     7301.57    584.13 o   0.48577
  10   7   3      157.60      194.71    292.06 o   0.52201
  11   7   3     4308.76     5354.48    584.13 o   0.55909
  12   7   3       25.25      486.77    584.13 o   0.59685
  13   7   3      992.18     2044.44    584.13 o   0.63517
 -14   8   3     2068.35     2628.56    584.13 o   0.63085
 -13   8   3     4227.54     4380.94    681.48 o   0.59372
 -12   8   3       13.90      681.48    389.42 o   0.55732
 -11   8   3      616.30     1362.96    486.77 o   0.52179
 -10   8   3    16723.32    15187.26    876.19 o   0.48734
  -9   8   3    19391.90    17134.35    876.19 o   0.45420
  -8   8   3    38827.74    34658.11    973.54 o   0.42267
  -7   8   3     9345.54     8469.82    486.77 o   0.39316
  -6   8   3     1142.28      973.54    292.06 o   0.36615
  -5   8   3    49374.79    36897.25   1070.90 o   0.34223
  -4   8   3     3443.99     3796.81    292.06 o   0.32208
  -3   8   3   113446.88   107673.78   1265.60 o   0.30646
  -2   8   3     7834.16     7301.57    292.06 o   0.29608
  -1   8   3    13991.85    15576.68    389.42 o   0.29150
   0   8   3     8910.32     9248.65    292.06 o   0.29300
   1   8   3    15691.17    14505.78    389.42 o   0.30048
   2   8   3    36696.05    36410.48    584.13 o   0.31351
   3   8   3    28078.22    29498.33    584.13 o   0.33145
   4   8   3     1177.82      876.19    194.71 o   0.35354
   5   8   3      632.17      584.13    292.06 o   0.37906
   6   8   3     2097.04     1557.67    292.06 o   0.40737
   7   8   3     1890.52     1849.73    389.42 o   0.43792
   8   8   3     7549.63     7983.05    584.13 o   0.47028
   9   8   3       49.12        0.00    292.06 o   0.50411
  10   8   3     1802.38     2725.92    486.77 o   0.53911
  11   8   3     2457.50     2920.63    584.13 o   0.57509
  12   8   3     5323.21     6912.15    778.83 o   0.61186
  13   8   3       79.28      486.77    681.48 o   0.64930
 -14   9   3      267.51     2628.56   1070.90 o   0.64694
 -13   9   3      552.51      389.42    486.77 o   0.61079
 -12   9   3    10134.02    11390.45    876.19 o   0.57547
 -11   9   3       38.43      292.06    389.42 o   0.54114
 -10   9   3     2821.43     1655.02    486.77 o   0.50800
  -9   9   3     6124.96     6425.38    681.48 o   0.47630
  -8   9   3     9365.84     8567.17    584.13 o   0.44634
  -7   9   3      540.23     1070.90    292.06 o   0.41850
  -6   9   3      339.09      486.77    292.06 o   0.39323
  -5   9   3     5307.56     4088.88    486.77 o   0.37106
  -4   9   3     2484.66     1849.73    292.06 o   0.35257
  -3   9   3      170.51        0.00    194.71 o   0.33835
  -2   9   3   113893.90   108744.68   1460.31 o   0.32898
  -1   9   3     2192.50     2044.44    194.71 o   0.32487
   0   9   3      937.48      778.83    194.71 o   0.32621
   1   9   3    20377.39    22780.89    486.77 o   0.33295
   2   9   3     2453.15     2725.92    194.71 o   0.34476
   3   9   3    14172.74    12753.40    486.77 o   0.36115
   4   9   3      298.73        0.00    194.71 o   0.38152
   5   9   3     1850.19     1557.67    292.06 o   0.40529
   6   9   3      126.04        0.00    292.06 o   0.43188
   7   9   3     1698.90     2239.15    389.42 o   0.46081
   8   9   3     3262.69     3017.98    486.77 o   0.49167
   9   9   3     4478.47     3796.81    584.13 o   0.52411
  10   9   3     6147.29     5257.13    584.13 o   0.55786
  11   9   3        3.45     1265.60    486.77 o   0.59270
  12   9   3     1003.36     1655.02    486.77 o   0.62844
 -13  10   3       25.61      194.71    486.77 o   0.62933
 -12  10   3       35.55      584.13    778.83 o   0.59511
 -11  10   3     3284.17     4575.65    584.13 o   0.56198
 -10  10   3      172.33      389.42    486.77 o   0.53014
  -9  10   3     2589.95     1265.60    681.48 o   0.49985
  -8  10   3     2758.52     3212.69    486.77 o   0.47139
  -7  10   3      888.80      584.13    389.42 o   0.44512
  -6  10   3    57683.18    51889.80   1070.90 o   0.42145
  -5  10   3    22607.30    23657.08    681.48 o   0.40084
  -4  10   3    15795.10    13726.95    584.13 o   0.38378
  -3  10   3    82835.21    82069.61   1460.31 o   0.37077
  -2  10   3     2794.39     1849.73    292.06 o   0.36224
  -1  10   3     9507.71     8080.40    389.42 o   0.35851
   0  10   3      439.52      389.42    194.71 o   0.35972
   1  10   3     1272.52     1168.25    194.71 o   0.36584
   2  10   3       73.76       97.35    194.71 o   0.37662
   3  10   3    15372.30    14408.43    486.77 o   0.39168
   4  10   3    27499.29    25312.10    876.19 o   0.41054
   5  10   3    10275.37    10319.55    486.77 o   0.43272
   6  10   3     2307.79     2141.79    389.42 o   0.45772
   7  10   3      851.86     1557.67    389.42 o   0.48511
   8  10   3    13824.46    12558.70    778.83 o   0.51451
   9  10   3      118.60      292.06    389.42 o   0.54560
  10  10   3     4726.70     5159.77    584.13 o   0.57810
  11  10   3       27.01     1362.96    778.83 o   0.61178
  12  10   3      312.19      194.71    681.48 o   0.64647
 -12  11   3      138.28       97.35    486.77 o   0.61609
 -11  11   3      161.68      389.42    486.77 o   0.58415
 -10  11   3      678.82      973.54    584.13 o   0.55359
  -9  11   3     3568.49     4575.65    584.13 o   0.52465
  -8  11   3     3685.97     3894.17    584.13 o   0.49761
  -7  11   3        7.45       97.35    292.06 o   0.47280
  -6  11   3      643.80     1070.90    292.06 o   0.45058
  -5  11   3     7628.88     7690.98    486.77 o   0.43137
  -4  11   3    84170.90    77883.38   1362.96 o   0.41557
  -3  11   3    35560.72    33879.27    876.19 o   0.40358
  -2  11   3     2602.25     2725.92    292.06 o   0.39576
  -1  11   3     4391.09     4380.94    389.42 o   0.39234
   0  11   3    29143.52    27843.31    778.83 o   0.39346
   1  11   3     9493.96     9053.94    584.13 o   0.39906
   2  11   3     3589.42     3310.04    292.06 o   0.40896
   3  11   3     8731.06     8859.23    486.77 o   0.42287
   4  11   3     1591.99     1460.31    292.06 o   0.44040
   5  11   3    35366.36    31834.84    876.19 o   0.46114
   6  11   3     1293.59      681.48    389.42 o   0.48468
   7  11   3     6089.63     8469.82    584.13 o   0.51062
   8  11   3      231.10      292.06    389.42 o   0.53863
   9  11   3       17.76     1265.60    486.77 o   0.56840
  10  11   3      281.32     2044.44    584.13 o   0.59967
  11  11   3        9.79      194.71    486.77 o   0.63221
 -12  12   3      188.10      486.77    584.13 o   0.63827
 -11  12   3      258.00      389.42    486.77 o   0.60750
 -10  12   3      286.12     1655.02    486.77 o   0.57817
  -9  12   3      158.86      681.48    389.42 o   0.55053
  -8  12   3      740.67      876.19    389.42 o   0.52482
  -7  12   3     7697.03     6912.15    584.13 o   0.50136
  -6  12   3    24938.33    22975.60    778.83 o   0.48047
  -5  12   3    10425.96    10903.67    584.13 o   0.46250
  -4  12   3    20844.44    18010.53    681.48 o   0.44780
  -3  12   3     2240.74     2336.50    389.42 o   0.43669
  -2  12   3     2794.03     1947.08    389.42 o   0.42947
  -1  12   3      604.65      486.77    292.06 o   0.42633
   0  12   3    31670.76    29595.69    973.54 o   0.42736
   1  12   3     9877.13    10416.90    681.48 o   0.43252
   2  12   3       55.39        0.00    292.06 o   0.44167
   3  12   3      128.39       97.35    292.06 o   0.45458
   4  12   3      636.29      681.48    292.06 o   0.47093
   5  12   3    17093.20    18010.53    681.48 o   0.49038
   6  12   3      261.96      486.77    389.42 o   0.51258
   7  12   3      236.43      584.13    389.42 o   0.53718
   8  12   3     1413.89     2433.86    486.77 o   0.56387
   9  12   3      108.51      778.83    389.42 o   0.59237
  10  12   3      264.45       97.35    486.77 o   0.62244
 -11  13   3     1818.01     2044.44    584.13 o   0.63190
 -10  13   3      212.03      389.42    486.77 o   0.60376
  -9  13   3     1780.30     3796.81    681.48 o   0.57734
  -8  13   3       20.68      486.77    389.42 o   0.55289
  -7  13   3        1.99      194.71    292.06 o   0.53067
  -6  13   3     3803.01     3504.75    486.77 o   0.51098
  -5  13   3    15300.09    12753.40    681.48 o   0.49411
  -4  13   3    69533.73    67077.07   1265.60 o   0.48038
  -3  13   3      133.62        0.00    292.06 o   0.47005
  -2  13   3       28.24      389.42    292.06 o   0.46335
  -1  13   3      139.10       97.35    292.06 o   0.46044
   0  13   3    14063.01    14700.49   1265.60 o   0.46139
   1  13   3    13329.79    12850.76    681.48 o   0.46617
   2  13   3    25107.14    22683.54    876.19 o   0.47468
   3  13   3    23369.71    19860.26    973.54 o   0.48671
   4  13   3      876.12        0.00    389.42 o   0.50202
   5  13   3     2233.80     2336.50    486.77 o   0.52031
   6  13   3     1018.78      973.54    389.42 o   0.54128
   7  13   3       99.30        0.00    389.42 o   0.56463
   8  13   3      256.00     1655.02    486.77 o   0.59008
   9  13   3     1514.34     1752.38    486.77 o   0.61738
  10  13   3        0.90      778.83    486.77 o   0.64628
 -10  14   3     1244.84     1655.02    681.48 o   0.63023
  -9  14   3       72.91      681.48    486.77 o   0.60497
  -8  14   3      545.00      584.13    389.42 o   0.58168
  -7  14   3     1187.65     1460.31    389.42 o   0.56060
  -6  14   3     4591.19     4478.29    486.77 o   0.54200
  -5  14   3      810.81      681.48    389.42 o   0.52613
  -4  14   3    21103.08    18692.01    876.19 o   0.51326
  -3  14   3     2561.29     2336.50    486.77 o   0.50360
  -2  14   3     5038.44     4186.23    486.77 o   0.49735
  -1  14   3     2505.17     1557.67    389.42 o   0.49464
   0  14   3      167.24        0.00    389.42 o   0.49552
   1  14   3        1.07      778.83    389.42 o   0.49998
   2  14   3     5149.71     3407.40    486.77 o   0.50792
   3  14   3     2845.82     2531.21    486.77 o   0.51919
   4  14   3     3066.06     4965.07    973.54 o   0.53356
   5  14   3      434.24      778.83    486.77 o   0.55080
   6  14   3      471.58     1362.96    584.13 o   0.57065
   7  14   3      350.13     1460.31    584.13 o   0.59285
   8  14   3     1283.22     3017.98    584.13 o   0.61714
   9  14   3      352.82      389.42    486.77 o   0.64329
  -9  15   3      619.32     2141.79    584.13 o   0.63330
  -8  15   3      327.90     1362.96    681.48 o   0.61109
  -7  15   3      295.32      389.42    486.77 o   0.59106
  -6  15   3       54.39      486.77    389.42 o   0.57345
  -5  15   3      312.28        0.00    486.77 o   0.55848
  -4  15   3      122.63        0.00    389.42 o   0.54637
  -3  15   3       39.59        0.00    292.06 o   0.53731
  -2  15   3       17.04        0.00    584.13 o   0.53145
  -1  15   3      895.28     1557.67    486.77 o   0.52892
   0  15   3     4383.07     5159.77    681.48 o   0.52974
   1  15   3       11.26      681.48    389.42 o   0.53392
   2  15   3      421.24      584.13    389.42 o   0.54136
   3  15   3       34.74      292.06    486.77 o   0.55194
   4  15   3     1907.89     3017.98    584.13 o   0.56548
   5  15   3       58.09      194.71    389.42 o   0.58178
   6  15   3      221.38      876.19    486.77 o   0.60061
   7  15   3        4.54        0.00    486.77 o   0.62174
   8  15   3      362.80      292.06   1070.90 o   0.64494
  -8  16   3      536.21      389.42    876.19 o   0.64104
  -7  16   3      109.51       97.35    584.13 o   0.62198
  -6  16   3      290.72      681.48    486.77 o   0.60527
  -5  16   3     2332.87     3212.69    584.13 o   0.59110
  -4  16   3     2052.58     1947.08    584.13 o   0.57967
  -3  16   3     5191.67     6522.73    681.48 o   0.57114
  -2  16   3     4163.89     3991.52    584.13 o   0.56564
  -1  16   3     4724.15     5646.54    681.48 o   0.56326
   0  16   3       30.59        0.00    389.42 o   0.56403
   1  16   3       14.77      292.06    389.42 o   0.56795
   2  16   3     3576.21     3602.11    584.13 o   0.57496
   3  16   3     3154.89     3894.17    876.19 o   0.58493
   4  16   3     1023.32        0.00    486.77 o   0.59773
   5  16   3      768.63      876.19    486.77 o   0.61317
   6  16   3        3.53        0.00    584.13 o   0.63106
  -6  17   3      503.28     1070.90    584.13 o   0.63740
  -5  17   3     1756.26     1362.96    486.77 o   0.62396
  -4  17   3      231.04     1168.25    486.77 o   0.61314
  -3  17   3     9000.21    11487.80    876.19 o   0.60508
  -2  17   3     2135.34     1070.90    584.13 o   0.59989
  -1  17   3     4019.70     4867.71   1168.25 o   0.59765
   0  17   3     1377.39      876.19    486.77 o   0.59838
   1  17   3      181.80       97.35    584.13 o   0.60208
   2  17   3       91.16      194.71    584.13 o   0.60869
   3  17   3     1941.33     2531.21    584.13 o   0.61812
   4  17   3     1168.90     1752.38    584.13 o   0.63024
   5  17   3     1401.36     1557.67    778.83 o   0.64490
  -4  18   3      515.27        0.00    681.48 o   0.64675
  -3  18   3       56.88        0.00    486.77 o   0.63912
  -2  18   3      273.52      486.77    584.13 o   0.63420
  -1  18   3     1009.53     1557.67    584.13 o   0.63208
   0  18   3      876.33      584.13    486.77 o   0.63277
   1  18   3      261.60      194.71    486.77 o   0.63627
   2  18   3      904.65     1557.67    681.48 o   0.64253
 -16   0   4     2763.22     2531.21   1168.25 o   0.64384
 -15   0   4     1966.67     3894.17    681.48 o   0.60235
 -14   0   4       56.17      681.48    486.77 o   0.56097
 -13   0   4     5492.68     5451.84    681.48 o   0.51972
 -12   0   4     2099.82     3504.75    778.83 o   0.47864
 -11   0   4   110601.80   102611.34   2239.15 o   0.43778
 -10   0   4    36459.21    32321.60   1947.08 o   0.39720
  -9   0   4      547.35      681.48    389.42 o   0.35699
  -8   0   4    23913.55    25117.39    681.48 o   0.31732
  -7   0   4     1495.25     2141.79    292.06 o   0.27839
  -6   0   4    76502.51    76715.13   1265.60 o   0.24057
  -5   0   4    53148.64    52765.99    973.54 o   0.20448
  -4   0   4     1482.30      973.54    194.71 o   0.17121
  -3   0   4   675970.19   702021.31   7983.05 o   0.14276
  -2   0   4   962756.56   937423.81  10611.61 o   0.12253
  -1   0   4  1794988.13  1753544.38  19665.55 o   0.11493
   0   0   4  1948964.25  1959643.13  22099.41 o   0.12235
   1   0   4  1157465.88  1122689.00  12656.05 o   0.14246
   2   0   4   393477.72   393408.44   4770.36 o   0.17083
   3   0   4   138456.33   140676.84   2239.15 o   0.20405
   4   0   4   222464.19   213303.09   3894.17 o   0.24012
   5   0   4    21228.32    26772.41    876.19 o   0.27792
   6   0   4    26014.66    23170.31   1362.96 o   0.31684
   7   0   4    10319.69     9443.36    681.48 o   0.35651
   8   0   4        0.34        0.00    292.06 o   0.39670
   9   0   4     7763.56     8275.11    681.48 o   0.43728
  10   0   4     8564.58     8080.40    681.48 o   0.47814
  11   0   4     3323.45     2433.86    486.77 o   0.51922
  12   0   4     3467.02     3017.98    584.13 o   0.56047
  13   0   4     4841.28     5159.77    778.83 o   0.60185
  14   0   4      544.66     1460.31    584.13 o   0.64334
 -16   1   4      201.59     2044.44    778.83 o   0.64478
 -15   1   4     1348.01     2336.50    486.77 o   0.60336
 -14   1   4      124.42        0.00    292.06 o   0.56205
 -13   1   4     4384.56     3699.46    389.42 o   0.52088
 -12   1   4    16302.91    16355.51    681.48 o   0.47990
 -11   1   4    64903.75    60456.98   1168.25 o   0.43916
 -10   1   4    10663.74     8956.59    486.77 o   0.39872
  -9   1   4   101572.45    95504.51   1460.31 o   0.35868
  -8   1   4    80732.50    76228.36    973.54 o   0.31922
  -7   1   4    70653.77    70971.24    876.19 o   0.28055
  -6   1   4    57143.96    59970.20    778.83 o   0.24307
  -5   1   4    21805.68    19178.78    389.42 o   0.20741
  -4   1   4   190226.36   187991.02   1655.02 o   0.17471
  -3   1   4    36601.93    40304.65    486.77 o   0.14694
  -2   1   4  1688303.88  1683644.00  13337.53 o   0.12737
  -1   1   4     3379.86     4088.88     97.35 o   0.12008
   0   1   4    29181.16    32516.31    389.42 o   0.12720
   1   1   4    29679.22    30666.58    389.42 o   0.14664
   2   1   4    30613.80    29887.75    389.42 o   0.17434
   3   1   4   157770.45   154111.75   1460.31 o   0.20700
   4   1   4    34317.63    30763.93    584.13 o   0.24262
   5   1   4     1798.95     1752.38     97.35 o   0.28009
   6   1   4    10478.89     9540.71    389.42 o   0.31874
   7   1   4    16242.12    15187.26    584.13 o   0.35820
   8   1   4    18759.22    18497.30    681.48 o   0.39823
   9   1   4     6050.46     5354.48    486.77 o   0.43866
  10   1   4     4119.68     4186.23    389.42 o   0.47941
  11   1   4      537.65      486.77    292.06 o   0.52038
  12   1   4        0.64      584.13    292.06 o   0.56155
  13   1   4      699.04     1265.60    389.42 o   0.60285
  14   1   4     1592.12     2531.21    389.42 o   0.64428
 -16   2   4       49.90     1070.90    778.83 o   0.64759
 -15   2   4      435.48     1265.60    486.77 o   0.60636
 -14   2   4      717.87     1265.60    389.42 o   0.56527
 -13   2   4     3237.24     2531.21    486.77 o   0.52436
 -12   2   4     1891.72     2433.86    389.42 o   0.48367
 -11   2   4    21028.43    20054.97    681.48 o   0.44327
 -10   2   4     3272.50     2823.27    389.42 o   0.40324
  -9   2   4    16732.82    14895.20    584.13 o   0.36371
  -8   2   4       26.93      389.42    194.71 o   0.32485
  -7   2   4    34258.52    40109.95    681.48 o   0.28695
  -6   2   4    39120.13    38065.50    584.13 o   0.25042
  -5   2   4     3068.08     4867.71    194.71 o   0.21599
  -4   2   4    20187.98    22099.41    389.42 o   0.18481
  -3   2   4   147037.63   139703.31   1265.60 o   0.15881
  -2   2   4      957.98      486.77    292.06 o   0.14090
  -1   2   4   167797.41   163068.33   1460.31 o   0.13434
   0   2   4   165653.03   169493.72   1460.31 o   0.14074
   1   2   4    51704.20    52473.93    584.13 o   0.15854
   2   2   4    92079.60    93752.13    973.54 o   0.18445
   3   2   4   283610.59   291283.84   2531.21 o   0.21559
   4   2   4    10485.55    10806.32    292.06 o   0.24999
   5   2   4   100823.13   101443.10   1168.25 o   0.28649
   6   2   4      312.00       97.35    194.71 o   0.32438
   7   2   4       70.35       97.35    194.71 o   0.36323
   8   2   4      123.90        0.00    194.71 o   0.40276
   9   2   4     4648.93     5354.48    389.42 o   0.44278
  10   2   4     3093.20     2920.63    389.42 o   0.48318
  11   2   4     5133.96     4867.71    486.77 o   0.52386
  12   2   4       18.39      778.83    292.06 o   0.56477
  13   2   4     1842.08     2531.21    389.42 o   0.60586
  14   2   4      376.95      486.77    389.42 o   0.64709
 -15   3   4     1539.69     2628.56    681.48 o   0.61132
 -14   3   4     2864.30     3407.40    584.13 o   0.57059
 -13   3   4      783.50      778.83    389.42 o   0.53009
 -12   3   4      214.58      486.77    389.42 o   0.48988
 -11   3   4    44262.20    37578.73   1265.60 o   0.45004
 -10   3   4    35979.14    33781.92    876.19 o   0.41067
  -9   3   4    18682.06    18594.66    584.13 o   0.37193
  -8   3   4     6845.74     6230.67    292.06 o   0.33403
  -7   3   4    95768.37    94044.18   1070.90 o   0.29730
  -6   3   4     1037.75     2141.79    194.71 o   0.26222
  -5   3   4     1357.54     1070.90     97.35 o   0.22956
  -4   3   4   502794.38   512083.25   4283.59 o   0.20050
  -3   3   4   502812.13   516756.25   4283.59 o   0.17683
  -2   3   4    29853.71    31737.48    486.77 o   0.16094
  -1   3   4    34022.38    28330.08    389.42 o   0.15523
   0   3   4   112054.63   101345.75    973.54 o   0.16080
   1   3   4    61552.67    62890.83    778.83 o   0.17659
   2   3   4   432478.31   467202.94   3894.17 o   0.20018
   3   3   4   381322.69   392142.81   3310.04 o   0.22919
   4   3   4    36329.83    37968.15    584.13 o   0.26181
   5   3   4      333.48     1265.60    194.71 o   0.29686
   6   3   4      972.17     2044.44    194.71 o   0.33358
   7   3   4    57736.66    51208.32    973.54 o   0.37147
   8   3   4     2164.78     2628.56    292.06 o   0.41020
   9   3   4     7099.58     6814.80    486.77 o   0.44956
  10   3   4        0.79       97.35    292.06 o   0.48940
  11   3   4     1113.81      584.13    292.06 o   0.52960
  12   3   4      783.75     1460.31    389.42 o   0.57010
  13   3   4       40.51      778.83    389.42 o   0.61083
 -15   4   4      246.04      292.06    486.77 o   0.61821
 -14   4   4     1139.03     2239.15    486.77 o   0.57797
 -13   4   4      114.26      876.19    486.77 o   0.53802
 -12   4   4    16244.51    14505.78   1362.96 o   0.49845
 -11   4   4     4617.33     4673.00    584.13 o   0.45935
 -10   4   4    68073.89    62306.71   1265.60 o   0.42086
  -9   4   4     2249.44     2239.15    292.06 o   0.38315
  -8   4   4    19986.98    17329.05    389.42 o   0.34648
  -7   4   4     2418.47     1752.38    194.71 o   0.31122
  -6   4   4     5322.72     5841.25    292.06 o   0.27790
  -5   4   4     3698.75     3407.40    194.71 o   0.24732
  -4   4   4   855538.06   881347.88   7106.86 o   0.22061
  -3   4   4   306171.22   304037.25   2823.27 o   0.19934
  -2   4   4      874.89      973.54    194.71 o   0.18539
  -1   4   4    57950.60    52668.63    876.19 o   0.18046
   0   4   4      425.29      486.77     97.35 o   0.18527
   1   4   4    25033.61    26772.41    389.42 o   0.19913
   2   4   4    84200.82    85184.95    973.54 o   0.22032
   3   4   4    37661.21    38357.57    584.13 o   0.24697
   4   4   4     7776.34     7009.50    292.06 o   0.27751
   5   4   4    18887.00    16939.64    389.42 o   0.31080
   6   4   4    33813.18    30569.23    584.13 o   0.34604
   7   4   4      148.48        0.00    194.71 o   0.38269
   8   4   4      307.31      194.71    194.71 o   0.42039
   9   4   4     7410.15     7788.34    486.77 o   0.45888
  10   4   4     3147.24     3017.98    389.42 o   0.49797
  11   4   4     1446.79     2044.44    389.42 o   0.53754
  12   4   4        2.56      778.83    389.42 o   0.57748
  13   4   4       64.60     1362.96    486.77 o   0.61772
 -15   5   4     2501.31     3115.34    584.13 o   0.62696
 -14   5   4     1740.84     1655.02    681.48 o   0.58731
 -13   5   4     3907.82     4575.65    584.13 o   0.54805
 -12   5   4     4945.72     4867.71    584.13 o   0.50926
 -11   5   4    23118.35    19470.85    876.19 o   0.47106
 -10   5   4     1198.47     1655.02    389.42 o   0.43360
  -9   5   4    32398.47    27843.31    973.54 o   0.39710
  -8   5   4      808.87      973.54    194.71 o   0.36185
  -7   5   4     5137.94     5159.77    292.06 o   0.32824
  -6   5   4      449.14      292.06     97.35 o   0.29685
  -5   5   4    79859.86    82264.33    876.19 o   0.26843
  -4   5   4     1912.78     2920.63    292.06 o   0.24405
  -3   5   4     4468.40     5257.13    194.71 o   0.22500
  -2   5   4      894.78     1752.38    194.71 o   0.21274
  -1   5   4    76024.05    79538.41    876.19 o   0.20846
   0   5   4    30807.21    29206.27    486.77 o   0.21264
   1   5   4    16347.51    12850.76    292.06 o   0.22481
   2   5   4     1919.52     2141.79    194.71 o   0.24378
   3   5   4     6119.79     9832.78    292.06 o   0.26811
   4   5   4     4632.85     3796.81    194.71 o   0.29648
   5   5   4    32417.04    29206.27    584.13 o   0.32785
   6   5   4    15086.43    14408.43    486.77 o   0.36143
   7   5   4     2003.58     1947.08    292.06 o   0.39667
   8   5   4     3488.73     2920.63    389.42 o   0.43315
   9   5   4    15860.29    15868.74    778.83 o   0.47060
  10   5   4     1505.38     1460.31    389.42 o   0.50879
  11   5   4     4200.71     4867.71    486.77 o   0.54757
  12   5   4      516.49     1168.25    389.42 o   0.58683
  13   5   4      436.18      681.48    486.77 o   0.62647
 -15   6   4     1271.97     2336.50    584.13 o   0.63748
 -14   6   4      815.35     2628.56    584.13 o   0.59853
 -13   6   4      547.01     1168.25    486.77 o   0.56006
 -12   6   4     4434.90     4088.88    584.13 o   0.52216
 -11   6   4    12367.15    13532.24    876.19 o   0.48498
 -10   6   4     1986.95     2628.56    486.77 o   0.44868
  -9   6   4     1253.95     1168.25    389.42 o   0.41352
  -8   6   4    41140.45    39428.46    876.19 o   0.37979
  -7   6   4    27084.71    24922.68    681.48 o   0.34793
  -6   6   4      190.69      681.48    194.71 o   0.31847
  -5   6   4   260511.16   269573.84   2725.92 o   0.29217
  -4   6   4   182390.27   183999.48   2141.79 o   0.26994
  -3   6   4   182886.41   199089.38   2239.15 o   0.25285
  -2   6   4   102185.98   103000.77   1070.90 o   0.24200
  -1   6   4     1062.49     1362.96     97.35 o   0.23825
   0   6   4    78072.42    83237.87   1265.60 o   0.24191
   1   6   4    42647.09    51403.04    681.48 o   0.25268
   2   6   4    38111.30    44296.17    681.48 o   0.26970
   3   6   4   325455.03   340155.66   3017.98 o   0.29188
   4   6   4    24604.92    24435.91    486.77 o   0.31813
   5   6   4      197.28      292.06    194.71 o   0.34755
   6   6   4    15479.58    14408.43    486.77 o   0.37939
   7   6   4    21502.40    18984.07    584.13 o   0.41310
   8   6   4     4857.02     4283.59    486.77 o   0.44825
   9   6   4    11569.36    11293.09    681.48 o   0.48453
  10   6   4     3026.44     2628.56    486.77 o   0.52170
  11   6   4        2.28      778.83    389.42 o   0.55959
  12   6   4      315.86     1168.25    389.42 o   0.59806
  13   6   4      317.14      584.13    486.77 o   0.63701
 -14   7   4     1798.19     2725.92    584.13 o   0.61153
 -13   7   4      332.42     1362.96    486.77 o   0.57393
 -12   7   4     1386.97     1947.08    486.77 o   0.53701
 -11   7   4     3026.61     3699.46    584.13 o   0.50093
 -10   7   4     7450.69     6035.96    584.13 o   0.46588
  -9   7   4       96.55      389.42    292.06 o   0.43212
  -8   7   4     2049.69     1849.73    292.06 o   0.39996
  -7   7   4    16323.48    15576.68    584.13 o   0.36984
  -6   7   4     9891.85     9053.94    486.77 o   0.34228
  -5   7   4    81522.13    83529.92   1265.60 o   0.31795
  -4   7   4    35908.22    30277.16    681.48 o   0.29765
  -3   7   4   183221.13   186725.41   2141.79 o   0.28224
  -2   7   4     3431.71     3017.98    194.71 o   0.27257
  -1   7   4    29791.45    31834.84    486.77 o   0.26924
   0   7   4   213980.55   209019.53   1947.08 o   0.27249
   1   7   4    19578.29    20152.33    486.77 o   0.28209
   2   7   4    49200.81    45756.49    681.48 o   0.29743
   3   7   4    15274.62    14797.84    389.42 o   0.31768
   4   7   4     8753.15     7788.34    292.06 o   0.34196
   5   7   4      130.32        0.00    194.71 o   0.36949
   6   7   4    19184.33    19957.62    584.13 o   0.39958
   7   7   4     1247.66     1265.60    292.06 o   0.43172
   8   7   4     3991.67     4478.29    486.77 o   0.46546
   9   7   4      311.91      681.48    292.06 o   0.50050
  10   7   4     2425.01     1557.67    389.42 o   0.53656
  11   7   4      335.94      876.19    389.42 o   0.57347
  12   7   4     1297.73     1947.08    584.13 o   0.61107
  13   7   4     1183.54     2336.50   1070.90 o   0.64923
 -14   8   4     5177.98     4770.36    681.48 o   0.62619
 -13   8   4      589.97      584.13    584.13 o   0.58952
 -12   8   4     5184.46     5646.54    778.83 o   0.55365
 -11   8   4     9273.71     9638.07   1070.90 o   0.51873
 -10   8   4     7716.09     7301.57    681.48 o   0.48497
  -9   8   4     4690.33     4186.23    486.77 o   0.45263
  -8   8   4    19121.29    18399.95    681.48 o   0.42204
  -7   8   4      518.49      389.42    292.06 o   0.39361
  -6   8   4      404.57      681.48    292.06 o   0.36783
  -5   8   4    16905.10    16258.16    584.13 o   0.34531
  -4   8   4    23684.29    20054.97    584.13 o   0.32671
  -3   8   4     3387.04     3504.75    292.06 o   0.31274
  -2   8   4    52814.66    55881.33    778.83 o   0.30404
  -1   8   4    32071.80    34852.81    584.13 o   0.30106
   0   8   4     1588.95     3212.69    292.06 o   0.30397
   1   8   4      161.63      292.06    194.71 o   0.31261
   2   8   4     4428.75     4186.23    292.06 o   0.32651
   3   8   4     7178.63     6522.73    292.06 o   0.34506
   4   8   4    16525.83    15479.32    486.77 o   0.36754
   5   8   4     5882.68     5354.48    486.77 o   0.39328
   6   8   4     1947.21     1849.73    292.06 o   0.42168
   7   8   4     1844.74     1362.96    292.06 o   0.45225
   8   8   4       89.60        0.00    292.06 o   0.48456
   9   8   4     1192.55      973.54    389.42 o   0.51831
  10   8   4      222.39       97.35    389.42 o   0.55322
  11   8   4    10373.95    11974.57    876.19 o   0.58908
  12   8   4      468.70      486.77    876.19 o   0.62574
 -14   9   4      529.55      292.06    876.19 o   0.64240
 -13   9   4     4717.17     6035.96    876.19 o   0.60672
 -12   9   4       13.50      973.54    486.77 o   0.57192
 -11   9   4      397.67      973.54    486.77 o   0.53818
 -10   9   4     8531.25     7301.57    681.48 o   0.50573
  -9   9   4     2420.82     2628.56    486.77 o   0.47480
  -8   9   4    20993.94    18594.66    681.48 o   0.44574
  -7   9   4    32393.69    30179.81    876.19 o   0.41892
  -6   9   4      672.59      876.19    292.06 o   0.39480
  -5   9   4    22204.36    20444.39    584.13 o   0.37391
  -4   9   4     1571.15     1752.38    292.06 o   0.35680
  -3   9   4     8710.73     6912.15    389.42 o   0.34406
  -2   9   4       25.49        0.00    194.71 o   0.33617
  -1   9   4    10660.62    10708.96    486.77 o   0.33347
   0   9   4     1796.31     1265.60    194.71 o   0.33610
   1   9   4    34172.19    32126.89    584.13 o   0.34393
   2   9   4    23441.63    25214.74    584.13 o   0.35662
   3   9   4     4947.90     5549.19    389.42 o   0.37367
   4   9   4     6568.52     7106.86    389.42 o   0.39453
   5   9   4     8598.67     8469.82    389.42 o   0.41861
   6   9   4     8048.03     7204.21    486.77 o   0.44540
   7   9   4     1233.55      876.19    292.06 o   0.47444
   8   9   4    16187.89    17036.99    778.83 o   0.50534
   9   9   4       14.87      778.83    389.42 o   0.53778
  10   9   4     2231.78     3212.69    584.13 o   0.57150
  11   9   4     1153.15     2141.79    486.77 o   0.60629
  12   9   4      503.78      194.71    876.19 o   0.64196
 -13  10   4       36.03        0.00    486.77 o   0.62537
 -12  10   4     4495.02     4965.07    681.48 o   0.59167
 -11  10   4       14.36      292.06    486.77 o   0.55913
 -10  10   4      405.36      876.19    389.42 o   0.52796
  -9  10   4       91.66        0.00    292.06 o   0.49842
  -8  10   4     2260.00     2920.63    486.77 o   0.47082
  -7  10   4    21849.68    18205.24    681.48 o   0.44551
  -6  10   4    27974.02    26383.00    778.83 o   0.42291
  -5  10   4        1.51        0.00    292.06 o   0.40348
  -4  10   4     5364.75     6425.38    486.77 o   0.38768
  -3  10   4     8936.55     7983.05    486.77 o   0.37598
  -2  10   4    82019.73    76909.84   1362.96 o   0.36877
  -1  10   4     4112.59     5354.48    486.77 o   0.36632
   0  10   4     1936.82     2433.86    292.06 o   0.36871
   1  10   4      917.55     1557.67    292.06 o   0.37587
   2  10   4     3723.68     3894.17    292.06 o   0.38751
   3  10   4     4947.43     5257.13    389.42 o   0.40326
   4  10   4     2516.23     2823.27    292.06 o   0.42266
   5  10   4     5702.76     6912.15    584.13 o   0.44522
   6  10   4    13579.41    10514.26    584.13 o   0.47050
   7  10   4    10001.98    11293.09    681.48 o   0.49808
   8  10   4     6226.84     5646.54    584.13 o   0.52759
   9  10   4     1414.81     1849.73    486.77 o   0.55875
  10  10   4      286.71     1265.60    486.77 o   0.59127
  11  10   4      821.99     2628.56    681.48 o   0.62496
 -13  11   4       10.92       97.35    973.54 o   0.64537
 -12  11   4       36.86      681.48    486.77 o   0.61277
 -11  11   4      558.55     1655.02    486.77 o   0.58141
 -10  11   4        1.50      778.83    486.77 o   0.55150
  -9  11   4     1742.63     1557.67    389.42 o   0.52329
  -8  11   4     3235.26     3796.81    486.77 o   0.49707
  -7  11   4    15780.56    15479.32    681.48 o   0.47317
  -6  11   4     2716.35     3504.75    389.42 o   0.45195
  -5  11   4    11538.67     8567.17    486.77 o   0.43382
  -4  11   4    17219.84    16744.93    778.83 o   0.41917
  -3  11   4    16755.22    15089.90    584.13 o   0.40837
  -2  11   4    11249.35    11585.15    486.77 o   0.40175
  -1  11   4     9534.04     9151.30    486.77 o   0.39949
   0  11   4      751.60      584.13    292.06 o   0.40169
   1  11   4     1039.48      681.48    292.06 o   0.40827
   2  11   4     9907.87     8859.23    389.42 o   0.41901
   3  11   4     1184.61      681.48    292.06 o   0.43362
   4  11   4    69975.21    65616.74   1070.90 o   0.45171
   5  11   4      250.72      389.42    292.06 o   0.47289
   6  11   4    11654.11    12558.70    681.48 o   0.49676
   7  11   4     2155.47     2433.86    486.77 o   0.52296
   8  11   4      285.62      876.19    389.42 o   0.55115
   9  11   4     2802.71     3407.40    778.83 o   0.58104
  10  11   4      220.30      292.06    778.83 o   0.61238
  11  11   4       29.80      876.19    681.48 o   0.64496
 -12  12   4      610.68      389.42    486.77 o   0.63507
 -11  12   4     1804.51     1947.08    584.13 o   0.60486
 -10  12   4     1327.21     2336.50    584.13 o   0.57617
  -9  12   4      211.17      973.54    389.42 o   0.54923
  -8  12   4      650.56     1070.90    389.42 o   0.52431
  -7  12   4       38.85        0.00    292.06 o   0.50171
  -6  12   4    16184.35    16355.51    681.48 o   0.48175
  -5  12   4    19845.04    16939.64    876.19 o   0.46478
  -4  12   4    12025.27    13240.17    584.13 o   0.45114
  -3  12   4     1585.71     1655.02    389.42 o   0.44113
  -2  12   4      663.61      778.83    292.06 o   0.43500
  -1  12   4    19105.99    18789.37    681.48 o   0.43292
   0  12   4    15451.73    16063.45    778.83 o   0.43495
   1  12   4    25453.42    23657.08    778.83 o   0.44103
   2  12   4    17485.39    15868.74    681.48 o   0.45100
   3  12   4    13131.70    13142.82    973.54 o   0.46460
   4  12   4     6212.87     6522.73    486.77 o   0.48153
   5  12   4      789.57      876.19    292.06 o   0.50145
   6  12   4     9400.36     8275.11    681.48 o   0.52402
   7  12   4     1239.87     2044.44    486.77 o   0.54892
   8  12   4      213.05      486.77    389.42 o   0.57584
   9  12   4      653.86     1849.73    486.77 o   0.60451
  10  12   4      166.48     1070.90    584.13 o   0.63469
 -11  13   4     3314.52     4673.00    681.48 o   0.62937
 -10  13   4     5030.02     4770.36    681.48 o   0.60185
  -9  13   4      198.13      973.54    486.77 o   0.57611
  -8  13   4     3546.50     4186.23    778.83 o   0.55240
  -7  13   4      181.82       97.35    292.06 o   0.53100
  -6  13   4    10647.58    10124.84    584.13 o   0.51218
  -5  13   4     7719.26     8080.40    584.13 o   0.49626
  -4  13   4    18074.55    15576.68    681.48 o   0.48350
  -3  13   4     7256.79     6522.73    584.13 o   0.47417
  -2  13   4       33.85      194.71    292.06 o   0.46848
  -1  13   4     4802.54     4673.00    486.77 o   0.46655
   0  13   4      330.57      584.13    292.06 o   0.46843
   1  13   4      747.60      681.48    389.42 o   0.47408
   2  13   4    23666.23    20054.97    778.83 o   0.48337
   3  13   4     1926.42     2336.50    486.77 o   0.49608
   4  13   4      319.02        0.00    389.42 o   0.51197
   5  13   4     2141.54     2141.79    486.77 o   0.53075
   6  13   4      274.20      681.48    389.42 o   0.55213
   7  13   4      437.89     1849.73    389.42 o   0.57581
   8  13   4      168.99     1070.90    584.13 o   0.60153
   9  13   4      227.97     1460.31    584.13 o   0.62903
 -10  14   4     2442.92     2433.86    681.48 o   0.62840
  -9  14   4      476.72      292.06    389.42 o   0.60379
  -8  14   4     2417.17     3115.34    778.83 o   0.58122
  -7  14   4      278.98      389.42    389.42 o   0.56091
  -6  14   4        7.04        0.00    486.77 o   0.54314
  -5  14   4     6375.52     6328.02    584.13 o   0.52814
  -4  14   4    10337.71     9540.71    681.48 o   0.51618
  -3  14   4     1847.41     1168.25    389.42 o   0.50745
  -2  14   4     2019.84     1070.90    389.42 o   0.50213
  -1  14   4      663.73      194.71    389.42 o   0.50033
   0  14   4    10495.05    10611.61    681.48 o   0.50209
   1  14   4     2237.62     1947.08    681.48 o   0.50736
   2  14   4      563.48     1070.90    389.42 o   0.51605
   3  14   4     3626.42     4088.88    584.13 o   0.52798
   4  14   4     1561.30     1460.31    486.77 o   0.54294
   5  14   4     4312.85     4283.59    584.13 o   0.56068
   6  14   4      513.59     1265.60    584.13 o   0.58096
   7  14   4       24.26      681.48    584.13 o   0.60351
   8  14   4      419.65     1265.60    681.48 o   0.62809
  -9  15   4     4906.55     5062.42    681.48 o   0.63218
  -8  15   4      261.67      876.19    486.77 o   0.61065
  -7  15   4      810.74      876.19    486.77 o   0.59136
  -6  15   4     4134.20     4575.65    584.13 o   0.57453
  -5  15   4      804.36      876.19    389.42 o   0.56037
  -4  15   4     3237.13     3017.98    584.13 o   0.54911
  -3  15   4      212.68        0.00    681.48 o   0.54091
  -2  15   4        0.92      486.77    389.42 o   0.53593
  -1  15   4        1.27       97.35    389.42 o   0.53424
   0  15   4      121.71       97.35    486.77 o   0.53589
   1  15   4        0.91      194.71    389.42 o   0.54083
   2  15   4     4551.19     4965.07    584.13 o   0.54899
   3  15   4       82.57      486.77    389.42 o   0.56022
   4  15   4     5360.39     4380.94    584.13 o   0.57434
   5  15   4     1347.21     2239.15    584.13 o   0.59114
   6  15   4      326.98     1070.90    681.48 o   0.61041
   7  15   4      339.10     2823.27   1070.90 o   0.63191
  -8  16   4      329.99      584.13    584.13 o   0.64063
  -7  16   4      575.66     1460.31    486.77 o   0.62226
  -6  16   4        4.08      292.06    486.77 o   0.60629
  -5  16   4     2485.18     3212.69    584.13 o   0.59289
  -4  16   4      497.18      681.48    681.48 o   0.58226
  -3  16   4      808.75      973.54    486.77 o   0.57454
  -2  16   4      455.59      292.06    389.42 o   0.56985
  -1  16   4      839.80     1752.38    486.77 o   0.56826
   0  16   4      659.78      681.48    486.77 o   0.56981
   1  16   4     1128.61     1362.96    486.77 o   0.57446
   2  16   4     1852.35     1849.73    486.77 o   0.58215
   3  16   4     7265.79     8080.40    778.83 o   0.59275
   4  16   4       43.50      876.19    486.77 o   0.60611
   5  16   4      564.63     1168.25    681.48 o   0.62205
   6  16   4       22.27      876.19    973.54 o   0.64039
  -6  17   4       25.44        0.00    584.13 o   0.63836
  -5  17   4     3963.96     4186.23    681.48 o   0.62566
  -4  17   4      500.56      389.42    486.77 o   0.61559
  -3  17   4     2881.11     4478.29    681.48 o   0.60829
  -2  17   4      475.13      778.83    486.77 o   0.60386
  -1  17   4      813.98      584.13    486.77 o   0.60237
   0  17   4     1135.20     1168.25    584.13 o   0.60383
   1  17   4      516.39      681.48    486.77 o   0.60822
   2  17   4        1.56        0.00    486.77 o   0.61548
   3  17   4     2414.71     2336.50    584.13 o   0.62552
   4  17   4      404.14     1362.96    584.13 o   0.63819
  -4  18   4     1459.68     2433.86    876.19 o   0.64907
  -3  18   4      140.41        0.00   1460.31 o   0.64215
  -2  18   4      556.60      681.48    584.13 o   0.63796
  -1  18   4        2.35        0.00    486.77 o   0.63654
   0  18   4      123.33      389.42    486.77 o   0.63793
   1  18   4      395.97        0.00    486.77 o   0.64209
   2  18   4      216.60     1362.96    778.83 o   0.64897
 -16   1   5      428.94     1947.08    486.77 o   0.64031
 -15   1   5       46.29     1070.90    486.77 o   0.59931
 -14   1   5      501.60      778.83    389.42 o   0.55850
 -13   1   5       48.03      389.42    389.42 o   0.51790
 -12   1   5     7541.81     7885.69    486.77 o   0.47760
 -11   1   5      319.69      681.48    292.06 o   0.43765
 -10   1   5    17030.56    16063.45    584.13 o   0.39817
  -9   1   5     2943.07     3602.11    389.42 o   0.35931
  -8   1   5        0.27        0.00    194.71 o   0.32130
  -7   1   5     8043.38     6620.09    292.06 o   0.28448
  -6   1   5   189648.78   191593.13   1849.73 o   0.24938
  -5   1   5      870.01      584.13     97.35 o   0.21682
  -4   1   5   236045.53   234818.41   2044.44 o   0.18815
  -3   1   5     1586.54     1557.67     97.35 o   0.16539
  -2   1   5    12373.27    12169.28    292.06 o   0.15123
  -1   1   5   306432.88   302187.53   2920.63 o   0.14817
   0   1   5  1327522.13  1328106.38  11293.09 o   0.15684
   1   1   5  1120807.50  1171463.38   9346.01 o   0.17553
   2   1   5     8787.80     9443.36    194.71 o   0.20146
   3   1   5   259212.14   260617.28   2336.50 o   0.23222
   4   1   5      101.19      389.42     97.35 o   0.26614
   5   1   5     4706.77     3602.11    292.06 o   0.30215
   6   1   5    19671.42    17036.99    486.77 o   0.33960
   7   1   5        1.58        0.00    194.71 o   0.37806
   8   1   5     1418.85     1070.90    292.06 o   0.41724
   9   1   5     7207.44     5743.90    389.42 o   0.45696
  10   1   5     5065.02     4770.36    389.42 o   0.49710
  11   1   5    11135.59    10319.55    584.13 o   0.53755
  12   1   5     2070.24     2531.21    389.42 o   0.57826
  13   1   5      522.39     1070.90    389.42 o   0.61917
 -16   2   5      397.95        0.00    681.48 o   0.64314
 -15   2   5        1.92        0.00    486.77 o   0.60233
 -14   2   5      501.90      292.06    389.42 o   0.56173
 -13   2   5     8451.29     9443.36    681.48 o   0.52140
 -12   2   5     7278.09     6035.96    486.77 o   0.48138
 -11   2   5      215.00        0.00    292.06 o   0.44177
 -10   2   5    44978.66    40207.29   1070.90 o   0.40270
  -9   2   5     1257.58      486.77    292.06 o   0.36432
  -8   2   5      655.29      292.06    194.71 o   0.32690
  -7   2   5    40358.95    46340.62    681.48 o   0.29079
  -6   2   5   110749.07   113612.39   1168.25 o   0.25655
  -5   2   5   101568.52   102221.94   1070.90 o   0.22504
  -4   2   5     7534.04     6620.09    194.71 o   0.19756
  -3   2   5   119210.09   114293.86   1168.25 o   0.17602
  -2   2   5    74957.82    64059.08    681.48 o   0.16279
  -1   2   5   120973.18   120037.76   1168.25 o   0.15995
   0   2   5   204239.75   198505.28   1752.38 o   0.16801
   1   2   5   249312.06   258475.44   2239.15 o   0.18558
   2   2   5    82234.19    87813.52    973.54 o   0.21027
   3   2   5   116063.20   115170.05   1168.25 o   0.23990
   4   2   5    35550.51    33295.14    584.13 o   0.27287
   5   2   5    98646.20    96283.33   1070.90 o   0.30810
   6   2   5     3838.57     4283.59    389.42 o   0.34491
   7   2   5    69158.98    62404.06   1168.25 o   0.38283
   8   2   5    11171.54     9346.01    486.77 o   0.42157
   9   2   5      312.90      584.13    292.06 o   0.46092
  10   2   5     3920.58     2433.86    389.42 o   0.50074
  11   2   5     2433.70     2433.86    389.42 o   0.54092
  12   2   5     5749.75     5257.13    486.77 o   0.58139
  13   2   5      406.15     1265.60    389.42 o   0.62209
 -16   3   5       54.09     1557.67    778.83 o   0.64782
 -15   3   5        0.22      389.42    584.13 o   0.60733
 -14   3   5     1350.35     1752.38    584.13 o   0.56709
 -13   3   5      176.96      486.77    389.42 o   0.52717
 -12   3   5    23797.51    21125.87    973.54 o   0.48762
 -11   3   5     6622.03     6328.02    486.77 o   0.44857
 -10   3   5    38404.26    32905.73    778.83 o   0.41014
  -9   3   5     8561.62     9151.30    486.77 o   0.37253
  -8   3   5     8457.98     7983.05    292.06 o   0.33602
  -7   3   5     2387.19     2239.15    194.71 o   0.30101
  -6   3   5   204760.69   221480.86   2044.44 o   0.26808
  -5   3   5    23494.72    24922.68    389.42 o   0.23810
  -4   3   5    77682.69    75741.59    778.83 o   0.21232
  -3   3   5       85.39        0.00     97.35 o   0.19244
  -2   3   5    12178.34    12461.34    292.06 o   0.18042
  -1   3   5    26023.66    25993.58    389.42 o   0.17785
   0   3   5     6184.89     5841.25    194.71 o   0.18514
   1   3   5    83331.31    81193.43    876.19 o   0.20122
   2   3   5   166645.50   156156.19   1460.31 o   0.22420
   3   3   5    78084.90    73891.86    876.19 o   0.25220
   4   3   5     5181.80     4575.65    194.71 o   0.28374
   5   3   5    32832.81    32224.25    584.13 o   0.31777
   6   3   5      173.87       97.35    194.71 o   0.35357
   7   3   5    48006.73    38162.86   1362.96 o   0.39065
   8   3   5      111.32        0.00    194.71 o   0.42868
   9   3   5     4236.27     4478.29    486.77 o   0.46743
  10   3   5      209.26        0.00    292.06 o   0.50674
  11   3   5     4229.37     5743.90    486.77 o   0.54648
  12   3   5     1679.41     2141.79    389.42 o   0.58657
  13   3   5       24.85     1362.96    486.77 o   0.62693
 -15   4   5     3428.75     3310.04    584.13 o   0.61426
 -14   4   5      132.80      778.83    486.77 o   0.57451
 -13   4   5     1128.84     1849.73    486.77 o   0.53514
 -12   4   5       52.07        0.00    389.42 o   0.49623
 -11   4   5    26275.74    24922.68    973.54 o   0.45791
 -10   4   5     3166.18     2239.15    486.77 o   0.42034
  -9   4   5     8739.32     7885.69    389.42 o   0.38373
  -8   4   5     9075.58     8859.23    292.06 o   0.34840
  -7   4   5      276.25        0.00    194.71 o   0.31476
  -6   4   5    32329.09    34073.98    486.77 o   0.28344
  -5   4   5     8255.98     6425.38    292.06 o   0.25526
  -4   4   5    29209.46    23170.31    389.42 o   0.23140
  -3   4   5       35.88       97.35     97.35 o   0.21331
  -2   4   5      281.03      486.77     97.35 o   0.20253
  -1   4   5     3018.94     3115.34    194.71 o   0.20025
   0   4   5    52187.40    52668.63    584.13 o   0.20675
   1   4   5   176104.09   181468.27   1655.02 o   0.22126
   2   4   5      765.47      486.77     97.35 o   0.24235
   3   4   5     1149.22      973.54    194.71 o   0.26846
   4   4   5        4.51      292.06     97.35 o   0.29829
   5   4   5    75329.53    69316.21    876.19 o   0.33082
   6   4   5      402.30      486.77    194.71 o   0.36535
   7   4   5    38110.81    37870.80    876.19 o   0.40134
   8   4   5      937.97      486.77    292.06 o   0.43845
   9   4   5    37538.67    32126.90    876.19 o   0.47641
  10   4   5    19032.36    18010.53    876.19 o   0.51503
  11   4   5        6.24        0.00    389.42 o   0.55417
  12   4   5      495.43     1460.31    486.77 o   0.59374
  13   4   5     1846.59     3212.69    778.83 o   0.63365
 -15   5   5       23.48        0.00    584.13 o   0.62306
 -14   5   5     1995.94     2239.15    486.77 o   0.58391
 -13   5   5       50.27      486.77    389.42 o   0.54522
 -12   5   5     3009.39     3504.75    486.77 o   0.50708
 -11   5   5     3046.76     3212.69    486.77 o   0.46965
 -10   5   5    11879.23    11487.80    778.83 o   0.43310
  -9   5   5     5402.50     4770.36    486.77 o   0.39767
  -8   5   5    33831.34    29887.75    681.48 o   0.36369
  -7   5   5      862.95      389.42    194.71 o   0.33161
  -6   5   5    38158.39    37189.32    584.13 o   0.30203
  -5   5   5      880.53      973.54     97.35 o   0.27577
  -4   5   5    79851.66    74086.56    973.54 o   0.25384
  -3   5   5   178590.78   186822.77   1849.73 o   0.23746
  -2   5   5       60.06       97.35    194.71 o   0.22783
  -1   5   5     9354.69    10514.26    292.06 o   0.22581
   0   5   5    53156.73    55589.27    681.48 o   0.23159
   1   5   5    83263.60    88202.94    973.54 o   0.24463
   2   5   5   128980.75   130454.66   1362.96 o   0.26386
   3   5   5   102765.63   106310.81   1265.60 o   0.28803
   4   5   5    55024.08    49066.53    681.48 o   0.31601
   5   5   5      159.05       97.35    194.71 o   0.34689
   6   5   5     5134.21     4770.36    292.06 o   0.37996
   7   5   5    67628.20    58899.31   1070.90 o   0.41468
   8   5   5   114828.00   100664.27   1557.67 o   0.45069
   9   5   5        1.40      292.06    292.06 o   0.48770
  10   5   5    35207.27    30958.65    973.54 o   0.52549
  11   5   5     4628.79     4478.29    584.13 o   0.56391
  12   5   5     2092.55     2823.27    681.48 o   0.60284
  13   5   5       66.10      292.06    486.77 o   0.64219
 -15   6   5      107.94        0.00    486.77 o   0.63365
 -14   6   5      197.41     1947.08    486.77 o   0.59520
 -13   6   5      218.03      389.42    486.77 o   0.55729
 -12   6   5     1006.35     1265.60    681.48 o   0.52004
 -11   6   5     6541.70     6620.09    681.48 o   0.48361
 -10   6   5     7309.77     6620.09   1265.60 o   0.44820
  -9   6   5    11475.88    11098.38    681.48 o   0.41406
  -8   6   5    27343.28    27259.18    681.48 o   0.38155
  -7   6   5     7834.51     7204.21    681.48 o   0.35110
  -6   6   5    46366.03    47800.93    876.19 o   0.32331
  -5   6   5    28934.38    27453.89    486.77 o   0.29892
  -4   6   5   111515.77   111957.36   1265.60 o   0.27883
  -3   6   5    90439.99    85477.02   1070.90 o   0.26400
  -2   6   5    90456.57    87910.86   1070.90 o   0.25537
  -1   6   5    11002.23    10416.90    292.06 o   0.25357
   0   6   5    14939.50    16744.93    486.77 o   0.25873
   1   6   5      893.40     1752.38    194.71 o   0.27047
   2   6   5   138084.39   152456.70   1655.02 o   0.28797
   3   6   5    82965.30    76033.65    973.54 o   0.31027
   4   6   5     1530.10     1947.08    194.71 o   0.33641
   5   6   5    26952.14    25312.10    486.77 o   0.36557
   6   6   5     4465.97     3796.81    292.06 o   0.39708
   7   6   5      214.48        0.00    194.71 o   0.43043
   8   6   5    15129.09    13240.17    584.13 o   0.46522
   9   6   5    27975.08    24922.68    876.19 o   0.50116
  10   6   5     4921.95     4965.07    584.13 o   0.53801
  11   6   5      881.78      973.54    486.77 o   0.57559
  12   6   5       45.98      584.13    389.42 o   0.61378
 -14   7   5     1135.82     1947.08    778.83 o   0.60827
 -13   7   5      242.97      876.19    486.77 o   0.57122
 -12   7   5       86.63      778.83    389.42 o   0.53495
 -11   7   5     2157.47     2725.92    681.48 o   0.49961
 -10   7   5       38.29      194.71    389.42 o   0.46541
  -9   7   5      316.88       97.35    292.06 o   0.43264
  -8   7   5      981.97      778.83    292.06 o   0.40163
  -7   7   5    35190.35    33781.92    778.83 o   0.37283
  -6   7   5    10998.42    11390.45    486.77 o   0.34678
  -5   7   5   116040.15   107089.65   1460.31 o   0.32417
  -4   7   5   206578.98   200355.02   2336.50 o   0.30573
  -3   7   5    12091.46    12363.99    389.42 o   0.29228
  -2   7   5    54094.13    55005.14    681.48 o   0.28450
  -1   7   5    23308.68    25312.10    486.77 o   0.28289
   0   7   5   155234.80   159855.64   1557.67 o   0.28752
   1   7   5    44793.84    44004.11    681.48 o   0.29813
   2   7   5     8674.18     8469.82    389.42 o   0.31410
   3   7   5    38828.98    35729.00    584.13 o   0.33466
   4   7   5    88111.18    82945.80   1070.90 o   0.35903
   5   7   5    39995.66    37481.38    681.48 o   0.38648
   6   7   5     7576.00     7009.50    389.42 o   0.41642
   7   7   5    22775.29    20152.33    681.48 o   0.44833
   8   7   5       61.74       97.35    292.06 o   0.48183
   9   7   5      832.76      194.71    292.06 o   0.51661
  10   7   5      585.75     1265.60    389.42 o   0.55243
  11   7   5      820.30     1655.02    584.13 o   0.58910
  12   7   5       20.93      681.48    486.77 o   0.62646
 -14   8   5        4.71        0.00    486.77 o   0.62300
 -13   8   5      633.40      876.19    486.77 o   0.58689
 -12   8   5      410.78      486.77    584.13 o   0.55165
 -11   8   5      353.23        0.00    681.48 o   0.51745
 -10   8   5       95.88       97.35    389.42 o   0.48452
  -9   8   5     4076.26     3310.04    486.77 o   0.45312
  -8   8   5     6187.50     6717.44    486.77 o   0.42362
  -7   8   5     2463.78     2239.15    389.42 o   0.39642
  -6   8   5     1253.75     1265.60    292.06 o   0.37203
  -5   8   5   102715.95    97646.29   1655.02 o   0.35104
  -4   8   5     4694.03     4283.59    389.42 o   0.33409
  -3   8   5       33.23      292.06    194.71 o   0.32183
  -2   8   5      265.95      584.13    194.71 o   0.31478
  -1   8   5    35861.99    35047.52    584.13 o   0.31332
   0   8   5    65794.88    62014.64    876.19 o   0.31752
   1   8   5    49660.71    47800.93    973.54 o   0.32715
   2   8   5      310.33      389.42    194.71 o   0.34177
   3   8   5      522.03      681.48    194.71 o   0.36075
   4   8   5    10957.21    10708.96    389.42 o   0.38347
   5   8   5    23594.68    21515.29    584.13 o   0.40929
   6   8   5     8605.35     8761.88    486.77 o   0.43766
   7   8   5     3281.58     3115.34    389.42 o   0.46813
   8   8   5      767.84      778.83    486.77 o   0.50031
   9   8   5     7599.39     7009.50    584.13 o   0.53389
  10   8   5      253.65      486.77    584.13 o   0.56862
  11   8   5      395.83     1655.02    584.13 o   0.60430
  12   8   5      332.70      486.77   1362.96 o   0.64078
 -14   9   5      906.00     1655.02    584.13 o   0.63930
 -13   9   5       86.90      973.54    486.77 o   0.60416
 -12   9   5      858.22      584.13    486.77 o   0.56999
 -11   9   5     1818.80     1849.73    486.77 o   0.53695
 -10   9   5     3014.08     3212.69    584.13 o   0.50529
  -9   9   5      220.42      292.06    292.06 o   0.47528
  -8   9   5     2286.11     1557.67    292.06 o   0.44723
  -7   9   5     3791.80     4088.88    486.77 o   0.42156
  -6   9   5    63363.01    56952.22   1265.60 o   0.39871
  -5   9   5    15314.71    14311.07    584.13 o   0.37921
  -4   9   5     2503.24     2628.56    292.06 o   0.36357
  -3   9   5    21978.32    20541.74    584.13 o   0.35233
  -2   9   5    18415.05    15674.03    681.48 o   0.34591
  -1   9   5     4754.44     4380.94    292.06 o   0.34458
   0   9   5    16043.33    15674.03    486.77 o   0.34840
   1   9   5     1570.95     1752.38    194.71 o   0.35720
   2   9   5      835.41      292.06    194.71 o   0.37063
   3   9   5        2.25       97.35    194.71 o   0.38821
   4   9   5      246.98       97.35    194.71 o   0.40941
   5   9   5       67.10        0.00    194.71 o   0.43368
   6   9   5    11607.68    10708.96    486.77 o   0.46056
   7   9   5     8559.73     8275.11    584.13 o   0.48961
   8   9   5     4990.63     5257.13    486.77 o   0.52046
   9   9   5      524.88       97.35    389.42 o   0.55281
  10   9   5        9.09      584.13    584.13 o   0.58642
  11   9   5      843.70     1168.25    584.13 o   0.62109
 -13  10   5      594.77     1655.02    681.48 o   0.62289
 -12  10   5      315.72      973.54    486.77 o   0.58980
 -11  10   5     1348.77     1655.02    486.77 o   0.55795
 -10  10   5       49.19      876.19    486.77 o   0.52755
  -9  10   5     3554.04     3212.69    486.77 o   0.49887
  -8  10   5     1502.53     1947.08    389.42 o   0.47223
  -7  10   5       66.30       97.35    292.06 o   0.44800
  -6  10   5     1875.52     1557.67    389.42 o   0.42657
  -5  10   5    43763.58    41667.61    973.54 o   0.40839
  -4  10   5     9345.32     8275.11    486.77 o   0.39392
  -3  10   5    29610.87    27843.31    681.48 o   0.38357
  -2  10   5     8312.67     7885.69    486.77 o   0.37768
  -1  10   5      139.23      486.77    292.06 o   0.37646
   0  10   5        0.20        0.00    194.71 o   0.37996
   1  10   5     1917.40     1460.31    194.71 o   0.38805
   2  10   5       32.16      486.77    194.71 o   0.40045
   3  10   5    14759.97    13337.53    486.77 o   0.41677
   4  10   5     6609.98     5451.84    389.42 o   0.43658
   5  10   5    22469.23    21028.51    584.13 o   0.45942
   6  10   5     6446.36     5549.19    486.77 o   0.48487
   7  10   5     4921.01     5938.61    584.13 o   0.51254
   8  10   5       35.49        0.00    292.06 o   0.54209
   9  10   5     1090.92     2239.15    584.13 o   0.57323
  10  10   5      754.23     2239.15    681.48 o   0.60571
  11  10   5      236.06     1070.90    584.13 o   0.63932
 -13  11   5      101.64        0.00    584.13 o   0.64296
 -12  11   5     2968.42     3017.98    681.48 o   0.61096
 -11  11   5     4004.98     6717.44    876.19 o   0.58027
 -10  11   5       70.74      194.71    486.77 o   0.55110
  -9  11   5       15.00      194.71    389.42 o   0.52372
  -8  11   5     1844.32     2044.44    389.42 o   0.49841
  -7  11   5    17588.86    16258.16    681.48 o   0.47551
  -6  11   5    15537.07    15284.61    681.48 o   0.45537
  -5  11   5     1016.54     1070.90    292.06 o   0.43839
  -4  11   5    99536.84    95407.15   1557.67 o   0.42495
  -3  11   5    35318.95    32224.25    778.83 o   0.41537
  -2  11   5    16897.29    15284.61    584.13 o   0.40994
  -1  11   5    50687.66    44296.17    876.19 o   0.40882
   0  11   5     1871.72     1460.31    389.42 o   0.41204
   1  11   5    23384.80    20444.39    681.48 o   0.41951
   2  11   5      284.29      292.06    292.06 o   0.43100
   3  11   5       38.31       97.35    292.06 o   0.44621
   4  11   5    11988.94     9540.71    486.77 o   0.46477
   5  11   5    24941.85    22391.47    778.83 o   0.48629
   6  11   5       73.06      194.71    292.06 o   0.51040
   7  11   5      175.22      778.83    389.42 o   0.53675
   8  11   5       22.31      973.54    584.13 o   0.56504
   9  11   5       52.85      681.48    584.13 o   0.59497
  10  11   5      335.78     1460.31    584.13 o   0.62633
 -12  12   5     4569.84     5743.90    778.83 o   0.63333
 -11  12   5     1178.32      778.83    584.13 o   0.60377
 -10  12   5     1080.27     1265.60    584.13 o   0.57580
  -9  12   5       13.07      194.71    389.42 o   0.54964
  -8  12   5      668.79      681.48    292.06 o   0.52558
  -7  12   5      698.29      681.48    292.06 o   0.50392
  -6  12   5      634.90      194.71    292.06 o   0.48497
  -5  12   5     3406.31     2920.63    389.42 o   0.46906
  -4  12   5     1076.67      876.19    292.06 o   0.45651
  -3  12   5    12357.72    11487.80    584.13 o   0.44761
  -2  12   5     2441.00     3115.34    389.42 o   0.44258
  -1  12   5    20603.02    18399.95    778.83 o   0.44154
   0  12   5    12327.51    11098.38    584.13 o   0.44453
   1  12   5     2239.71     2336.50    389.42 o   0.45146
   2  12   5       19.91       97.35    292.06 o   0.46216
   3  12   5      751.94      778.83    292.06 o   0.47637
   4  12   5      241.79      194.71    292.06 o   0.49379
   5  12   5     3880.09     4965.07    584.13 o   0.51410
   6  12   5    10782.73    10903.67    681.48 o   0.53697
   7  12   5     3412.65     5159.77    681.48 o   0.56208
   8  12   5      289.85     1070.90    584.13 o   0.58915
   9  12   5       42.65      778.83    876.19 o   0.61792
  10  12   5       18.60      584.13    584.13 o   0.64816
 -11  13   5       28.81        0.00    584.13 o   0.62832
 -10  13   5      256.11     1265.60    486.77 o   0.60149
  -9  13   5      690.12      778.83    486.77 o   0.57650
  -8  13   5      297.98      194.71    486.77 o   0.55361
  -7  13   5     4275.50     4186.23    486.77 o   0.53308
  -6  13   5       15.98      486.77    389.42 o   0.51521
  -5  13   5     1183.32     1460.31    389.42 o   0.50026
  -4  13   5    17983.49    16063.45    681.48 o   0.48852
  -3  13   5      507.40      389.42    389.42 o   0.48021
  -2  13   5     8028.40     7106.86    584.13 o   0.47552
  -1  13   5     4859.78     3699.46    486.77 o   0.47455
   0  13   5      917.33     1070.90    389.42 o   0.47733
   1  13   5     1021.17     1265.60    389.42 o   0.48380
   2  13   5    22928.73    22391.47    876.19 o   0.49380
   3  13   5     1214.50      486.77    389.42 o   0.50712
   4  13   5      627.19      876.19    389.42 o   0.52352
   5  13   5       71.43        0.00    486.77 o   0.54272
   6  13   5       11.22     1070.90    486.77 o   0.56443
   7  13   5      120.67      876.19    584.13 o   0.58837
   8  13   5      198.52     1655.02    584.13 o   0.61428
   9  13   5     2652.34     4575.65   1070.90 o   0.64192
 -10  14   5      954.15     1655.02    584.13 o   0.62805
  -9  14   5     1511.67     1849.73    486.77 o   0.60417
  -8  14   5      197.55     1460.31    486.77 o   0.58236
  -7  14   5     6408.15     7106.86    584.13 o   0.56289
  -6  14   5     4745.71     4088.88    486.77 o   0.54599
  -5  14   5       11.44      681.48    389.42 o   0.53191
  -4  14   5     2133.85     1947.08    486.77 o   0.52088
  -3  14   5    11040.61    10416.90    681.48 o   0.51310
  -2  14   5       72.55      194.71    292.06 o   0.50871
  -1  14   5    23832.20    22002.05    876.19 o   0.50781
   0  14   5     2929.01     3115.34    486.77 o   0.51040
   1  14   5      342.96      681.48    389.42 o   0.51645
   2  14   5     6042.91     5841.25    681.48 o   0.52583
   3  14   5    22259.32    23170.30   1070.90 o   0.53837
   4  14   5       46.91      292.06    389.42 o   0.55384
   5  14   5     2479.01     2336.50    584.13 o   0.57202
   6  14   5      100.96     1168.25    584.13 o   0.59266
   7  14   5      553.63        0.00    876.19 o   0.61550
   8  14   5      323.18     1655.02   1362.96 o   0.64032
  -9  15   5      469.55      584.13    681.48 o   0.63254
  -8  15   5     7650.40     8177.75    778.83 o   0.61174
  -7  15   5     3199.74     4186.23    681.48 o   0.59323
  -6  15   5       40.41       97.35    389.42 o   0.57722
  -5  15   5       39.17        0.00    389.42 o   0.56392
  -4  15   5      558.36      584.13    486.77 o   0.55353
  -3  15   5       81.30        0.00    389.42 o   0.54622
  -2  15   5     1590.44     1557.67    486.77 o   0.54210
  -1  15   5     2231.04     2823.27    486.77 o   0.54125
   0  15   5      462.94      681.48    486.77 o   0.54369
   1  15   5     2017.30     3017.98    681.48 o   0.54937
   2  15   5      937.45      778.83    486.77 o   0.55820
   3  15   5     1206.51     1752.38    486.77 o   0.57002
   4  15   5      381.76        0.00    486.77 o   0.58466
   5  15   5       64.31      876.19    681.48 o   0.60191
   6  15   5      408.66       97.35    584.13 o   0.62155
   7  15   5       29.12     1655.02   1070.90 o   0.64337
  -8  16   5     1821.55     3212.69    681.48 o   0.64167
  -7  16   5      348.89       97.35    486.77 o   0.62404
  -6  16   5     3318.90     3894.17    584.13 o   0.60884
  -5  16   5     1252.56      778.83    778.83 o   0.59625
  -4  16   5       71.02        0.00    486.77 o   0.58643
  -3  16   5     2637.07     4283.59    681.48 o   0.57953
  -2  16   5     1248.88     1168.25    584.13 o   0.57565
  -1  16   5       42.71      876.19    486.77 o   0.57485
   0  16   5     2843.06     3115.34    584.13 o   0.57715
   1  16   5     1466.27     2141.79    486.77 o   0.58251
   2  16   5     2134.14     2823.27    584.13 o   0.59084
   3  16   5      500.81      389.42    681.48 o   0.60202
   4  16   5      781.17     1070.90    584.13 o   0.61590
   5  16   5        6.55     1070.90    778.83 o   0.63230
  -6  17   5       82.77      389.42    584.13 o   0.64079
  -5  17   5     5043.26     7204.21    876.19 o   0.62884
  -4  17   5     3723.75     4673.00    876.19 o   0.61954
  -3  17   5      120.62      584.13    584.13 o   0.61301
  -2  17   5     1504.16     2141.79    584.13 o   0.60934
  -1  17   5      229.02      194.71    681.48 o   0.60859
   0  17   5      873.51     1070.90    486.77 o   0.61076
   1  17   5      202.41        0.00    486.77 o   0.61582
   2  17   5      528.34     1168.25    681.48 o   0.62371
   3  17   5       37.99        0.00    778.83 o   0.63431
   4  17   5     1946.65     2044.44    876.19 o   0.64750
  -3  18   5        2.63     1265.60   1168.25 o   0.64662
  -2  18   5     3778.23     6133.32   1168.25 o   0.64315
  -1  18   5      173.45        0.00    876.19 o   0.64243
   0  18   5       23.86      194.71    681.48 o   0.64449
   1  18   5        5.37      876.19    778.83 o   0.64929
 -16   0   6      437.31     1460.31    973.54 o   0.63632
 -15   0   6     4917.07     6425.38   1168.25 o   0.59579
 -14   0   6     1506.65      973.54    486.77 o   0.55552
 -13   0   6    14467.58    12753.40    973.54 o   0.51555
 -12   0   6     1199.32     2044.44    486.77 o   0.47597
 -11   0   6      420.48       97.35    389.42 o   0.43689
 -10   0   6    43987.83    40207.30   1265.60 o   0.39845
  -9   0   6     2140.78     2336.50    389.42 o   0.36085
  -8   0   6    13598.52    10611.61    486.77 o   0.32439
  -7   0   6    10599.15     8080.40    486.77 o   0.28950
  -6   0   6   344769.97   339182.13   4186.23 o   0.25682
  -5   0   6    35556.02    32516.31    681.48 o   0.22730
  -4   0   6   967972.19   926228.13  10611.61 o   0.20234
  -3   0   6   232151.00   235986.64   2920.63 o   0.18379
  -2   0   6   396235.44   377150.28   4478.29 o   0.17373
  -1   0   6   305523.28   314746.22   3796.81 o   0.17363
   0   0   6    10771.16    11001.03    292.06 o   0.18352
   1   0   6  1575431.25  1616761.63  18302.59 o   0.20193
   2   0   6   177152.30   172609.03   2239.15 o   0.22680
   3   0   6    17605.52    15966.09    486.77 o   0.25625
   4   0   6     4475.19     6620.09    389.42 o   0.28888
   5   0   6      922.72     1362.96    194.71 o   0.32374
   6   0   6    51084.91    51208.32   1265.60 o   0.36018
   7   0   6     9623.99     9053.94    681.48 o   0.39776
   8   0   6    20057.48    18302.59    876.19 o   0.43618
   9   0   6    15217.44    13142.82    876.19 o   0.47526
  10   0   6    12236.21    10708.96    778.83 o   0.51483
  11   0   6     1498.20     1752.38    486.77 o   0.55479
  12   0   6    11326.79    11390.45   1168.25 o   0.59506
  13   0   6     1731.67     3602.11    778.83 o   0.63558
 -16   1   6       85.64     1460.31    681.48 o   0.63727
 -15   1   6       92.29     1265.60    486.77 o   0.59681
 -14   1   6       73.60      876.19    389.42 o   0.55660
 -13   1   6     5614.10     5062.42    486.77 o   0.51672
 -12   1   6     3471.22     3699.46    389.42 o   0.47724
 -11   1   6     5950.26     5257.13    486.77 o   0.43827
 -10   1   6        6.74        0.00    292.06 o   0.39996
  -9   1   6    18084.23    14700.49    389.42 o   0.36252
  -8   1   6    17257.93    15479.32    389.42 o   0.32625
  -7   1   6     5058.00     4965.07    292.06 o   0.29158
  -6   1   6      356.14      681.48    194.71 o   0.25916
  -5   1   6   278603.97   270742.13   2433.86 o   0.22995
  -4   1   6    99076.48   101637.80   1070.90 o   0.20530
  -3   1   6   285824.84   301019.25   2628.56 o   0.18705
  -2   1   6     4767.32     4478.29    194.71 o   0.17718
  -1   1   6   112319.09   115364.76   1168.25 o   0.17708
   0   1   6    91155.52    93167.99   1070.90 o   0.18679
   1   1   6      616.31      778.83     97.35 o   0.20491
   2   1   6    16850.61    18594.66    389.42 o   0.22945
   3   1   6    10842.96     9443.36    292.06 o   0.25860
   4   1   6    68811.58    69802.98    876.19 o   0.29097
   5   1   6    24621.18    25214.74    486.77 o   0.32560
   6   1   6    29200.70    26675.06    973.54 o   0.36185
   7   1   6    17163.44    17036.99    584.13 o   0.39927
   8   1   6       78.59      292.06    194.71 o   0.43757
   9   1   6     1549.17     2531.21    292.06 o   0.47653
  10   1   6     6087.26     6133.32    486.77 o   0.51600
  11   1   6     2341.47     2725.92    389.42 o   0.55587
  12   1   6    12636.97    13726.95   1168.25 o   0.59607
  13   1   6        1.28     1362.96    486.77 o   0.63653
 -16   2   6      902.61     1752.38    681.48 o   0.64011
 -15   2   6      321.55      486.77    584.13 o   0.59984
 -14   2   6      125.77     1362.96    486.77 o   0.55986
 -13   2   6     1288.34     1460.31    486.77 o   0.52022
 -12   2   6    20838.96    19373.49    681.48 o   0.48103
 -11   2   6      436.64      584.13    292.06 o   0.44239
 -10   2   6     7894.11     8372.46    486.77 o   0.40448
  -9   2   6     2317.28     1849.73    292.06 o   0.36749
  -8   2   6     1938.05     2044.44    194.71 o   0.33177
  -7   2   6     9852.88     9638.07    389.42 o   0.29774
  -6   2   6    13061.46    11682.51    292.06 o   0.26607
  -5   2   6    10408.00     8372.46    292.06 o   0.23771
  -4   2   6    46995.39    51695.10    681.48 o   0.21396
  -3   2   6    12662.50    10319.55    292.06 o   0.19651
  -2   2   6   162158.20   155377.34   1460.31 o   0.18714
  -1   2   6    11145.44    10514.26    194.71 o   0.18705
   0   2   6    30364.05    31445.42    584.13 o   0.19627
   1   2   6   407548.25   422809.44   3602.11 o   0.21358
   2   2   6   240692.94   254776.00   2239.15 o   0.23723
   3   2   6    49138.81    50526.85    681.48 o   0.26552
   4   2   6     9767.29    11877.22    292.06 o   0.29714
   5   2   6    61128.61    57828.41    778.83 o   0.33113
   6   2   6      658.08      681.48    194.71 o   0.36683
   7   2   6     5335.91     6620.09    389.42 o   0.40379
   8   2   6     2012.93     2044.44    292.06 o   0.44170
   9   2   6    20980.53    16452.86    681.48 o   0.48032
  10   2   6      154.07        0.00    292.06 o   0.51950
  11   2   6     5016.72     5257.13    486.77 o   0.55913
  12   2   6     1764.47     2531.21    486.77 o   0.59911
  13   2   6     2772.15     3017.98    584.13 o   0.63938
 -16   3   6      960.18     4673.00    973.54 o   0.64482
 -15   3   6     3899.34     4575.65    681.48 o   0.60486
 -14   3   6     1109.49     1557.67    486.77 o   0.56523
 -13   3   6     1749.19     2141.79    584.13 o   0.52600
 -12   3   6      858.56      681.48    389.42 o   0.48728
 -11   3   6     5964.11     5646.55    486.77 o   0.44918
 -10   3   6     8587.62     8469.82    486.77 o   0.41189
  -9   3   6    16950.97    14797.84    486.77 o   0.37563
  -8   3   6     6988.71     5257.13    292.06 o   0.34076
  -7   3   6     1693.25     1460.31    194.71 o   0.30773
  -6   3   6    47252.75    46340.62    681.48 o   0.27721
  -5   3   6   318230.13   343465.69   3017.98 o   0.25011
  -4   3   6    39300.50    40888.78    584.13 o   0.22766
  -3   3   6     2672.85     2336.50    194.71 o   0.21134
  -2   3   6    17067.99    14700.49    292.06 o   0.20266
  -1   3   6    20767.44    19276.14    292.06 o   0.20258
   0   3   6    69009.50    70776.52    778.83 o   0.21111
   1   3   6    27527.51    23267.66    389.42 o   0.22730
   2   3   6   199500.27   197142.31   1849.73 o   0.24965
   3   3   6   197004.52   220312.59   2044.44 o   0.27668
   4   3   6    84066.43    83529.93    973.54 o   0.30715
   5   3   6   116625.15   114683.27   1265.60 o   0.34014
   6   3   6     4211.00     3796.81    389.42 o   0.37499
   7   3   6    30595.88    26188.29    876.19 o   0.41122
   8   3   6        2.97       97.35    194.71 o   0.44849
   9   3   6     1401.78     1655.02    389.42 o   0.48658
  10   3   6     2309.18     2433.86    389.42 o   0.52529
  11   3   6      139.69       97.35    292.06 o   0.56451
  12   3   6     2331.87     3504.75    486.77 o   0.60414
  13   3   6     1719.69     2336.50    584.13 o   0.64409
 -15   4   6      804.84     1362.96    486.77 o   0.61182
 -14   4   6     1229.97     1460.31    486.77 o   0.57267
 -13   4   6     1448.24     1947.08    584.13 o   0.53399
 -12   4   6       47.43        0.00    389.42 o   0.49589
 -11   4   6     1323.00      876.19    389.42 o   0.45851
 -10   4   6       68.03      292.06    292.06 o   0.42204
  -9   4   6    34953.35    33879.27    778.83 o   0.38674
  -8   4   6     2372.96     2531.21    194.71 o   0.35297
  -7   4   6    10189.23     9443.36    292.06 o   0.32120
  -6   4   6    16820.26    18107.89    389.42 o   0.29208
  -5   4   6    26060.59    26480.35    486.77 o   0.26650
  -4   4   6   228861.91   242314.70   2336.50 o   0.24555
  -3   4   6    60236.70    58801.95    778.83 o   0.23051
  -2   4   6     1290.34      876.19     97.35 o   0.22257
  -1   4   6   117548.52   110886.46   1168.25 o   0.22250
   0   4   6    67672.05    65714.10    778.83 o   0.23030
   1   4   6    36730.91    29985.10    486.77 o   0.24522
   2   4   6   105785.52   105142.56   1168.25 o   0.26607
   3   4   6    25120.54    25798.87    486.77 o   0.29158
   4   4   6    37163.46    36313.13    584.13 o   0.32064
   5   4   6     5484.97     5354.48    292.06 o   0.35237
   6   4   6    12472.70    11390.45    486.77 o   0.38611
   7   4   6     2676.40     3212.69    389.42 o   0.42139
   8   4   6     2203.80     1849.73    292.06 o   0.45784
   9   4   6        0.88        0.00    194.71 o   0.49520
  10   4   6     1357.68     1265.60    389.42 o   0.53329
  11   4   6       55.33      486.77    389.42 o   0.57196
  12   4   6      350.49      486.77    389.42 o   0.61111
 -15   5   6     1538.74     2433.86    584.13 o   0.62066
 -14   5   6       53.89     1070.90    486.77 o   0.58210
 -13   5   6     7814.18     7983.05    778.83 o   0.54409
 -12   5   6     7205.15     7496.28    681.48 o   0.50675
 -11   5   6     7226.87     5938.61    681.48 o   0.47023
 -10   5   6     5299.62     4965.07    584.13 o   0.43475
  -9   5   6     3650.90     3504.75    389.42 o   0.40057
  -8   5   6       59.91       97.35    194.71 o   0.36807
  -7   5   6    11490.80    10708.96    389.42 o   0.33772
  -6   5   6    14105.90    19081.43    486.77 o   0.31016
  -5   5   6     8911.17    10319.55    389.42 o   0.28620
  -4   5   6    42896.13    38065.50    584.13 o   0.26680
  -3   5   6     3182.55     3602.11    194.71 o   0.25303
  -2   5   6    68046.58    66590.29    778.83 o   0.24582
  -1   5   6     3334.77     3991.52    194.71 o   0.24575
   0   5   6     8017.54     8664.53    292.06 o   0.25284
   1   5   6      555.80      681.48     97.35 o   0.26650
   2   5   6   132891.22   124710.77   1362.96 o   0.28580
   3   5   6     2572.82     3212.69    194.71 o   0.30969
   4   5   6    53230.66    47411.51    681.48 o   0.33719
   5   5   6    11088.85    10222.19    389.42 o   0.36750
   6   5   6    22632.05    21125.87    584.13 o   0.39996
   7   5   6      461.84      584.13    292.06 o   0.43411
   8   5   6     6284.39     4770.36    389.42 o   0.46958
   9   5   6       27.16        0.00    389.42 o   0.50608
  10   5   6      333.17      292.06    389.42 o   0.54341
  11   5   6      522.96      778.83    389.42 o   0.58141
  12   5   6      561.59     1168.25    486.77 o   0.61995
 -15   6   6      616.51      973.54    584.13 o   0.63129
 -14   6   6      110.18     1070.90    486.77 o   0.59342
 -13   6   6      789.49     1168.25    486.77 o   0.55619
 -12   6   6     1175.20      486.77    389.42 o   0.51972
 -11   6   6    18848.27    18010.53   1070.90 o   0.48418
 -10   6   6    13416.09     9248.65    681.48 o   0.44979
  -9   6   6     4095.21     3991.52    389.42 o   0.41685
  -8   6   6    21486.52    21417.93    681.48 o   0.38572
  -7   6   6     4883.50     5451.84    389.42 o   0.35688
  -6   6   6     4391.92     3602.11    292.06 o   0.33092
  -5   6   6    61076.40    64545.86    876.19 o   0.30858
  -4   6   6    63170.57    64059.08    876.19 o   0.29068
  -3   6   6     1278.84     1265.60    194.71 o   0.27809
  -2   6   6    47795.15    48579.76    584.13 o   0.27154
  -1   6   6    13678.40    14797.84    389.42 o   0.27148
   0   6   6      134.06      194.71     97.35 o   0.27791
   1   6   6   182552.45   197142.31   1947.08 o   0.29040
   2   6   6    31596.62    27745.96    486.77 o   0.30821
   3   6   6    93504.71    88787.05   1070.90 o   0.33048
   4   6   6     7580.02     7398.92    292.06 o   0.35638
   5   6   6     5817.51     6425.38    389.42 o   0.38518
   6   6   6       59.92        0.00    194.71 o   0.41627
   7   6   6      669.63      486.77    292.06 o   0.44918
   8   6   6     5831.68     5354.48    486.77 o   0.48354
   9   6   6     2315.99     1849.73    486.77 o   0.51906
  10   6   6     1575.55     1655.02    486.77 o   0.55552
  11   6   6      226.06      973.54    486.77 o   0.59274
  12   6   6        8.71      876.19    486.77 o   0.63059
 -15   7   6      369.59     1655.02    876.19 o   0.64362
 -14   7   6     5633.30     5743.90    681.48 o   0.60653
 -13   7   6     5017.81     5743.90    681.48 o   0.57015
 -12   7   6     2158.62     2531.21    486.77 o   0.53463
 -11   7   6     2012.59     2920.63    486.77 o   0.50015
 -10   7   6     9180.53     7983.05    681.48 o   0.46695
  -9   7   6        9.15        0.00    292.06 o   0.43531
  -8   7   6    11803.96    11974.57    584.13 o   0.40560
  -7   7   6    23830.81    22099.41    681.48 o   0.37827
  -6   7   6    22835.86    21904.70    681.48 o   0.35389
  -5   7   6     2779.98     2628.56    292.06 o   0.33309
  -4   7   6    72977.30    67174.41   1070.90 o   0.31658
  -3   7   6     1442.10     1557.67    194.71 o   0.30506
  -2   7   6     1655.85     1849.73    194.71 o   0.29910
  -1   7   6      481.08      486.77     97.35 o   0.29905
   0   7   6     7932.16     7009.50    292.06 o   0.30490
   1   7   6   132677.73   134251.48   1460.31 o   0.31632
   2   7   6     6516.03     6230.67    292.06 o   0.33274
   3   7   6    41668.91    38941.69    681.48 o   0.35347
   4   7   6    16176.97    16550.22    486.77 o   0.37780
   5   7   6    48149.55    43614.70    778.83 o   0.40508
   6   7   6       19.20      389.42    292.06 o   0.43475
   7   7   6    28006.06    25604.16   1265.60 o   0.46636
   8   7   6      603.35      584.13    486.77 o   0.49954
   9   7   6     9487.92     9638.07    778.83 o   0.53399
  10   7   6       60.76     1265.60    486.77 o   0.56950
  11   7   6        6.52      194.71    584.13 o   0.60586
  12   7   6     1076.68     1849.73    681.48 o   0.64294
 -14   8   6     1375.88     1362.96    584.13 o   0.62131
 -13   8   6    12810.64    14019.01    973.54 o   0.58585
 -12   8   6      826.90      486.77    389.42 o   0.55134
 -11   8   6     1200.64     1655.02    486.77 o   0.51798
 -10   8   6     1502.61     1752.38    486.77 o   0.48599
  -9   8   6     1284.73     1849.73    389.42 o   0.45568
  -8   8   6     5448.07     4965.07    389.42 o   0.42738
  -7   8   6     9109.95     8275.11    486.77 o   0.40155
  -6   8   6     2494.14     2336.50    389.42 o   0.37866
  -5   8   6     7779.20     8372.46    486.77 o   0.35930
  -4   8   6    72506.24    64837.91   1070.90 o   0.34405
  -3   8   6    26272.94    23754.43    584.13 o   0.33348
  -2   8   6       10.56       97.35    194.71 o   0.32804
  -1   8   6     3151.30     3699.46    292.06 o   0.32799
   0   8   6     9676.60     8956.59    389.42 o   0.33333
   1   8   6    11378.27    12558.70    389.42 o   0.34381
   2   8   6      835.85      681.48    194.71 o   0.35898
   3   8   6    36575.20    36215.77    681.48 o   0.37827
   4   8   6    13815.72    12948.11    486.77 o   0.40110
   5   8   6    93237.20    83821.99   1752.38 o   0.42689
   6   8   6      921.57     1168.25    292.06 o   0.45514
   7   8   6     4643.72     4088.88    486.77 o   0.48543
   8   8   6    11218.23    10903.67    876.19 o   0.51738
   9   8   6    10324.74    13434.88    973.54 o   0.55072
  10   8   6     1802.83     2239.15    486.77 o   0.58521
  11   8   6      533.69      389.42    389.42 o   0.62066
 -14   9   6     2303.05     2823.27    584.13 o   0.63765
 -13   9   6     1393.81     2141.79    584.13 o   0.60315
 -12   9   6     5393.98     4380.94    681.48 o   0.56969
 -11   9   6     2217.70     1460.31    584.13 o   0.53747
 -10   9   6       29.71      389.42    389.42 o   0.50671
  -9   9   6    21271.36    17329.05    778.83 o   0.47771
  -8   9   6        7.35        0.00    389.42 o   0.45080
  -7   9   6    40900.09    36021.06    876.19 o   0.42639
  -6   9   6     2721.98     3115.34    389.42 o   0.40491
  -5   9   6     4370.55     4380.94    389.42 o   0.38686
  -4   9   6    20216.18    20444.39    584.13 o   0.37274
  -3   9   6      138.39        0.00    194.71 o   0.36301
  -2   9   6     7072.28     6814.80    389.42 o   0.35802
  -1   9   6    13006.51    12461.34    681.48 o   0.35797
   0   9   6    15725.39    16355.51    486.77 o   0.36287
   1   9   6    24173.79    24727.97    486.77 o   0.37252
   2   9   6     5784.44     4770.36    292.06 o   0.38657
   3   9   6     1573.24     1265.60    194.71 o   0.40455
   4   9   6     8174.55     7301.57    486.77 o   0.42597
   5   9   6     1264.17     2044.44    292.06 o   0.45034
   6   9   6        9.04      584.13    389.42 o   0.47720
   7   9   6      497.90      584.13    389.42 o   0.50617
   8   9   6     9547.77     9346.01    973.54 o   0.53689
   9   9   6      297.82      584.13    681.48 o   0.56909
  10   9   6     1311.73     2531.21    486.77 o   0.60253
  11   9   6       46.58     1265.60    584.13 o   0.63701
 -13  10   6     2257.61     2531.21    681.48 o   0.62191
 -12  10   6        6.41      292.06    486.77 o   0.58952
 -11  10   6     4782.44     5743.90    681.48 o   0.55844
 -10  10   6     1344.15     1557.67    584.13 o   0.52891
  -9  10   6     1470.45     1460.31    389.42 o   0.50119
  -8  10   6       33.65        0.00    292.06 o   0.47562
  -7  10   6     4746.72     3504.75    389.42 o   0.45254
  -6  10   6    24335.64    21320.58    681.48 o   0.43236
  -5  10   6    13682.95    12169.28    584.13 o   0.41551
  -4  10   6     6956.71     7009.50    486.77 o   0.40239
  -3  10   6    13276.24    12753.40    584.13 o   0.39339
  -2  10   6       27.71      292.06    194.71 o   0.38880
  -1  10   6     3692.54     3602.11    389.42 o   0.38875
   0  10   6       36.13        0.00    194.71 o   0.39327
   1  10   6     6491.17     7593.63    389.42 o   0.40219
   2  10   6     9758.55     8275.11    486.77 o   0.41523
   3  10   6     7385.45     8080.40    389.42 o   0.43202
   4  10   6     7708.79     7009.50    486.77 o   0.45214
   5  10   6    10330.34     9638.07    486.77 o   0.47517
   6  10   6     1083.84     1168.25    389.42 o   0.50071
   7  10   6      134.12      876.19    389.42 o   0.52839
   8  10   6     6697.84     6814.80    778.83 o   0.55789
   9  10   6       75.21      292.06    584.13 o   0.58894
  10  10   6     1433.54     3504.75    973.54 o   0.62131
 -13  11   6        5.11      389.42    584.13 o   0.64201
 -12  11   6      463.36     1168.25    584.13 o   0.61069
 -11  11   6     2231.95     3212.69    584.13 o   0.58074
 -10  11   6     1307.57     2044.44    486.77 o   0.55240
  -9  11   6      301.47      194.71    389.42 o   0.52593
  -8  11   6       37.86        0.00    292.06 o   0.50161
  -7  11   6     4248.59     4867.71    486.77 o   0.47979
  -6  11   6    15127.16    14603.14    681.48 o   0.46081
  -5  11   6      319.79      292.06    292.06 o   0.44503
  -4  11   6     1108.33     1070.90    389.42 o   0.43281
  -3  11   6    60501.81    57633.71   1168.25 o   0.42446
  -2  11   6    18845.26    17523.76    584.13 o   0.42020
  -1  11   6    42468.36    41083.49    876.19 o   0.42016
   0  11   6    13227.84    12363.99    584.13 o   0.42434
   1  11   6    37897.96    37286.67    973.54 o   0.43263
   2  11   6     4309.14     4186.23    389.42 o   0.44478
   3  11   6     2309.75     1849.73    292.06 o   0.46049
   4  11   6      691.74      584.13    292.06 o   0.47942
   5  11   6    10237.80    10514.26    584.13 o   0.50119
   6  11   6     3855.61     4380.94    486.77 o   0.52547
   7  11   6     2135.05     2044.44    486.77 o   0.55190
   8  11   6     1219.00     3115.34    778.83 o   0.58021
   9  11   6      179.87     2628.56    778.83 o   0.61013
  10  11   6        4.42     1460.31    584.13 o   0.64143
 -12  12   6        5.29      876.19    486.77 o   0.63306
 -11  12   6     3528.75     3699.46    681.48 o   0.60422
 -10  12   6     2047.01     2920.63    584.13 o   0.57704
  -9  12   6     2886.17     2628.56    486.77 o   0.55175
  -8  12   6       66.42       97.35    389.42 o   0.52862
  -7  12   6     3101.02     2336.50    389.42 o   0.50796
  -6  12   6     1128.31     1265.60    389.42 o   0.49007
  -5  12   6     6208.84     6230.67    486.77 o   0.47527
  -4  12   6     6385.08     6814.80    486.77 o   0.46385
  -3  12   6    24595.32    20639.10    681.48 o   0.45606
  -2  12   6     7425.04     7593.63    486.77 o   0.45210
  -1  12   6    30967.32    28330.08    876.19 o   0.45206
   0  12   6     2085.76     2044.44    389.42 o   0.45595
   1  12   6    56687.04    52084.51   1168.25 o   0.46367
   2  12   6     8647.67     8372.46    584.13 o   0.47503
   3  12   6    10149.02    10416.90    778.83 o   0.48977
   4  12   6      502.47        0.00    389.42 o   0.50761
   5  12   6      538.60      486.77    486.77 o   0.52822
   6  12   6     5427.57     7106.86   1168.25 o   0.55131
   7  12   6     2400.78     2044.44    778.83 o   0.57656
   8  12   6     1211.20     3115.34    778.83 o   0.60371
   9  12   6      780.57     1460.31    681.48 o   0.63252
 -11  13   6      511.90      389.42    584.13 o   0.62875
 -10  13   6     1250.08     1168.25    973.54 o   0.60268
  -9  13   6      800.85      584.13    486.77 o   0.57851
  -8  13   6      211.70      876.19    389.42 o   0.55650
  -7  13   6      113.34        0.00    292.06 o   0.53691
  -6  13   6      387.73        0.00    292.06 o   0.52001
  -5  13   6     3918.56     4283.59    486.77 o   0.50609
  -4  13   6     5838.46     5062.42    486.77 o   0.49538
  -3  13   6      538.50      584.13    389.42 o   0.48809
  -2  13   6      335.30      389.42    292.06 o   0.48440
  -1  13   6     2132.42     1752.38    389.42 o   0.48436
   0  13   6     9957.16     9930.13    681.48 o   0.48800
   1  13   6     1492.68     1460.31    389.42 o   0.49521
   2  13   6     4708.52     4867.71    486.77 o   0.50586
   3  13   6     5040.46     6230.67    584.13 o   0.51973
   4  13   6        1.04        0.00    486.77 o   0.53657
   5  13   6       10.42     1265.60    681.48 o   0.55612
   6  13   6      247.94     1460.31    681.48 o   0.57809
   7  13   6     1824.43     3017.98   1070.90 o   0.60222
   8  13   6       25.26      876.19    584.13 o   0.62826
 -10  14   6     1332.61     2044.44    584.13 o   0.62919
  -9  14   6        5.08       97.35    584.13 o   0.60608
  -8  14   6      830.23     1168.25    389.42 o   0.58511
  -7  14   6      625.52     1070.90    389.42 o   0.56651
  -6  14   6     1911.50     1362.96    389.42 o   0.55053
  -5  14   6      443.61      778.83    389.42 o   0.53739
  -4  14   6     3338.30     3310.04    486.77 o   0.52732
  -3  14   6    11824.04    12656.05    876.19 o   0.52048
  -2  14   6      130.71        0.00    292.06 o   0.51702
  -1  14   6      748.96      681.48    389.42 o   0.51698
   0  14   6       92.68       97.35    389.42 o   0.52039
   1  14   6     5586.60     6328.02    584.13 o   0.52716
   2  14   6      277.33      973.54    486.77 o   0.53718
   3  14   6     8458.77     8372.46    876.19 o   0.55026
   4  14   6      162.74        0.00    681.48 o   0.56619
   5  14   6      228.86      778.83    876.19 o   0.58475
   6  14   6     1711.21     1557.67    778.83 o   0.60568
   7  14   6        3.17      292.06    876.19 o   0.62876
  -9  15   6      289.50      876.19    584.13 o   0.63437
  -8  15   6      164.24      584.13    486.77 o   0.61436
  -7  15   6      355.30      389.42    486.77 o   0.59667
  -6  15   6      284.99      292.06    584.13 o   0.58152
  -5  15   6     3349.13     3894.17    584.13 o   0.56910
  -4  15   6     5790.29     6230.67    681.48 o   0.55960
  -3  15   6     4562.29     4283.59    584.13 o   0.55316
  -2  15   6     4315.17     4770.36    681.48 o   0.54990
  -1  15   6        6.79        0.00    389.42 o   0.54987
   0  15   6     6617.94     6717.44    681.48 o   0.55307
   1  15   6      421.49      194.71    389.42 o   0.55945
   2  15   6     9365.25     9346.01    973.54 o   0.56890
   3  15   6      392.61     1460.31    486.77 o   0.58127
   4  15   6       12.76     1168.25    486.77 o   0.59637
   5  15   6     1149.12      876.19    681.48 o   0.61402
   6  15   6     1551.03     1655.02    973.54 o   0.63398
  -8  16   6     1265.58     2433.86    778.83 o   0.64416
  -7  16   6      945.63     2336.50    681.48 o   0.62731
  -6  16   6      231.82      876.19    486.77 o   0.61292
  -5  16   6     2347.10     2823.27    584.13 o   0.60115
  -4  16   6     2359.53     2433.86    778.83 o   0.59216
  -3  16   6     1295.64     1655.02    486.77 o   0.58608
  -2  16   6      186.91      973.54    486.77 o   0.58300
  -1  16   6      237.00      389.42    584.13 o   0.58298
   0  16   6     1320.82     1947.08    681.48 o   0.58600
   1  16   6     3106.65     2823.27   1557.67 o   0.59202
   2  16   6     2411.29     3504.75    681.48 o   0.60096
   3  16   6     3532.88     4283.59    778.83 o   0.61268
   4  16   6     3769.48     4770.36   1752.38 o   0.62703
   5  16   6       21.03        0.00    681.48 o   0.64383
  -6  17   6     2286.10     3115.34    681.48 o   0.64466
  -5  17   6       74.44      194.71    486.77 o   0.63348
  -4  17   6      650.02      681.48    584.13 o   0.62496
  -3  17   6       79.14     1168.25    584.13 o   0.61920
  -2  17   6      147.44      778.83    584.13 o   0.61629
  -1  17   6      238.47      194.71    486.77 o   0.61627
   0  17   6       79.82      681.48    584.13 o   0.61913
   1  17   6      290.19      681.48    584.13 o   0.62483
   2  17   6     1353.68     1460.31    681.48 o   0.63330
   3  17   6       27.47        0.00    584.13 o   0.64444
  -2  18   6        8.75      292.06   1070.90 o   0.64974
 -16   1   7      425.67     1752.38    584.13 o   0.63569
 -15   1   7     1516.40     2628.56    584.13 o   0.59587
 -14   1   7     2096.25     4186.23    584.13 o   0.55639
 -13   1   7    19116.71    17134.34    681.48 o   0.51735
 -12   1   7      569.57      681.48    292.06 o   0.47885
 -11   1   7    45055.82    43030.57   1070.90 o   0.44103
 -10   1   7    42308.85    36605.19    876.19 o   0.40408
  -9   1   7    18671.31    17718.47    486.77 o   0.36826
  -8   1   7       15.35        0.00    194.71 o   0.33394
  -7   1   7   116523.78   126560.50   1362.96 o   0.30163
  -6   1   7    88243.79    82556.38    973.54 o   0.27205
  -5   1   7   439194.34   462237.88   3894.17 o   0.24619
  -4   1   7    15426.19    18010.53    389.42 o   0.22532
  -3   1   7   183443.67   194611.09   1752.38 o   0.21093
  -2   1   7   388804.63   394771.38   3602.11 o   0.20441
  -1   1   7   128426.73   123639.87   1265.60 o   0.20648
   0   1   7   378734.53   379876.22   3504.75 o   0.21692
   1   1   7   161277.47   167449.27   1557.67 o   0.23460
   2   1   7    26551.32    27551.25    486.77 o   0.25803
   3   1   7   259941.83   262856.44   2433.86 o   0.28582
   4   1   7    12643.99    10222.19    292.06 o   0.31681
   5   1   7    25173.27    22586.18    486.77 o   0.35015
   6   1   7     8432.60     8177.75    389.42 o   0.38524
   7   1   7     3897.86     3894.17    389.42 o   0.42164
   8   1   7     1023.58     1460.31    292.06 o   0.45904
   9   1   7      449.48      194.71    292.06 o   0.49721
  10   1   7     1875.91     2239.15    389.42 o   0.53598
  11   1   7       35.51      973.54    389.42 o   0.57524
  12   1   7     1461.44     2336.50    584.13 o   0.61489
 -16   2   7        9.38      973.54    486.77 o   0.63854
 -15   2   7        1.09      292.06    681.48 o   0.59890
 -14   2   7     6009.73     6425.38    681.48 o   0.55964
 -13   2   7      887.89     1070.90    486.77 o   0.52085
 -12   2   7    27253.51    27161.83    876.19 o   0.48262
 -11   2   7     1627.56     1849.73    389.42 o   0.44512
 -10   2   7    17554.00    17621.12    778.83 o   0.40854
  -9   2   7     1230.23     1070.90    194.71 o   0.37315
  -8   2   7    17350.33    18594.66    486.77 o   0.33933
  -7   2   7    19264.36    18399.95    486.77 o   0.30759
  -6   2   7   324639.88   371211.66   3310.04 o   0.27865
  -5   2   7   190725.98   194416.41   1849.73 o   0.25345
  -4   2   7    19805.88    21125.87    389.42 o   0.23323
  -3   2   7    11428.10    11585.15    389.42 o   0.21937
  -2   2   7   263422.56   265582.31   2531.21 o   0.21310
  -1   2   7   325397.72   339376.84   3115.34 o   0.21509
   0   2   7   148979.50   148367.84   1557.67 o   0.22513
   1   2   7       46.92        0.00     97.35 o   0.24221
   2   2   7    44735.51    41180.84    584.13 o   0.26497
   3   2   7      239.81       97.35     97.35 o   0.29210
   4   2   7    22236.10    19957.62    389.42 o   0.32249
   5   2   7    18200.90    18497.30    486.77 o   0.35530
   6   2   7    45556.36    40888.78    876.19 o   0.38993
   7   2   7    14712.20    15187.26    778.83 o   0.42592
   8   2   7     5679.92     3991.52    389.42 o   0.46297
   9   2   7     1441.52     2239.15    389.42 o   0.50084
  10   2   7        0.03      292.06    292.06 o   0.53936
  11   2   7     6294.19     8469.82    681.48 o   0.57839
  12   2   7     1526.96     2336.50    486.77 o   0.61784
 -16   3   7       47.37      778.83    681.48 o   0.64326
 -15   3   7      261.17     1265.60    486.77 o   0.60393
 -14   3   7     2771.34     3699.46    584.13 o   0.56502
 -13   3   7     1697.98     2725.92    486.77 o   0.52662
 -12   3   7     6801.05     6035.96    584.13 o   0.48885
 -11   3   7    10317.93     9053.94    681.48 o   0.45187
 -10   3   7     2504.80     1752.38    389.42 o   0.41588
  -9   3   7      155.71      486.77    194.71 o   0.38117
  -8   3   7     7731.31     8761.88    389.42 o   0.34813
  -7   3   7     1413.34     1947.08    194.71 o   0.31727
  -6   3   7     6110.23     5646.54    292.06 o   0.28930
  -5   3   7   163345.77   168422.81   1655.02 o   0.26512
  -4   3   7    80429.13    87229.39    973.54 o   0.24586
  -3   3   7    72460.12    77591.33    876.19 o   0.23275
  -2   3   7    20757.95    21223.22    389.42 o   0.22685
  -1   3   7     2810.86     3894.17    194.71 o   0.22872
   0   3   7    10352.63    11585.15    292.06 o   0.23818
   1   3   7    19956.29    19860.26    389.42 o   0.25439
   2   3   7     8510.35     9638.07    389.42 o   0.27615
   3   3   7    51022.61    49553.30    681.48 o   0.30228
   4   3   7     1030.14     1362.96    292.06 o   0.33173
   5   3   7    15324.21    15284.61    486.77 o   0.36371
   6   3   7        2.55       97.35    194.71 o   0.39761
   7   3   7    17614.59    15089.90    584.13 o   0.43297
   8   3   7      822.93     1070.90    292.06 o   0.46946
   9   3   7     6474.64     5646.55    486.77 o   0.50684
  10   3   7     3510.56     3407.40    486.77 o   0.54493
  11   3   7     1027.91     1265.60    389.42 o   0.58359
  12   3   7     1987.39     2141.79    486.77 o   0.62271
 -16   4   7      333.39     2141.79   1362.96 o   0.64981
 -15   4   7      110.52     1655.02    584.13 o   0.61090
 -14   4   7      145.32        0.00    389.42 o   0.57247
 -13   4   7     2676.78     3310.04    584.13 o   0.53460
 -12   4   7     1186.99     1557.67    778.83 o   0.49744
 -11   4   7     6867.76     6035.96    584.13 o   0.46114
 -10   4   7    25304.14    21904.70    876.19 o   0.42594
  -9   4   7    51321.07    45367.07    876.19 o   0.39212
  -8   4   7     1914.76     1557.67    194.71 o   0.36009
  -7   4   7     5011.39     6230.67    292.06 o   0.33035
  -6   4   7      216.27       97.35     97.35 o   0.30358
  -5   4   7    41962.58    45951.20    778.83 o   0.28064
  -4   4   7    40896.57    47022.09    584.13 o   0.26252
  -3   4   7   116224.04   119356.29   1168.25 o   0.25028
  -2   4   7      892.23      681.48     97.35 o   0.24480
  -1   4   7     4258.86     5354.48    194.71 o   0.24654
   0   4   7   110884.20   110107.64   1168.25 o   0.25534
   1   4   7    93499.94    88008.22    973.54 o   0.27052
   2   4   7     4896.23     7301.57    292.06 o   0.29108
   3   4   7    46786.17    45075.01    681.48 o   0.31597
   4   4   7     8281.95     8761.88    389.42 o   0.34426
   5   4   7      219.79        0.00    194.71 o   0.37517
   6   4   7    69486.17    66200.88   1168.25 o   0.40812
   7   4   7    14435.85    13824.30    584.13 o   0.44264
   8   4   7    31680.22    27161.83   1168.25 o   0.47840
   9   4   7      725.58      973.54    292.06 o   0.51513
  10   4   7      343.93      973.54    389.42 o   0.55265
  11   4   7      843.74     1168.25    389.42 o   0.59080
  12   4   7       49.30        0.00    486.77 o   0.62948
 -15   5   7      467.55     1265.60    584.13 o   0.61975
 -14   5   7    11888.96    13726.95   1070.90 o   0.58190
 -13   5   7    11601.12    13240.17    876.19 o   0.54469
 -12   5   7    20454.54    18010.53   1557.67 o   0.50826
 -11   5   7    28614.20    23657.08    973.54 o   0.47280
 -10   5   7     1852.85     3115.34    584.13 o   0.43853
  -9   5   7     7895.45     7009.50    486.77 o   0.40577
  -8   5   7     1460.08     1168.25    292.06 o   0.37490
  -7   5   7      659.60      486.77    194.71 o   0.34644
  -6   5   7    70593.44    66785.00   1168.25 o   0.32101
  -5   5   7    41040.47    40012.59    681.48 o   0.29941
  -4   5   7   117266.16   129286.41   1460.31 o   0.28250
  -3   5   7    89996.27    78662.21    973.54 o   0.27116
  -2   5   7    98621.95    99203.95   1070.90 o   0.26612
  -1   5   7     3093.33     3017.98    194.71 o   0.26771
   0   5   7      446.41      486.77     97.35 o   0.27584
   1   5   7      771.60      486.77    194.71 o   0.28995
   2   5   7    16527.84    17815.82    389.42 o   0.30922
   3   5   7    14221.38    14408.43    389.42 o   0.33276
   4   5   7     5200.16     6133.32    292.06 o   0.35973
   5   5   7     2120.95     2725.92    292.06 o   0.38941
   6   5   7   113580.45   103876.97   1557.67 o   0.42125
   7   5   7    91406.45    82556.38   1557.67 o   0.45477
   8   5   7    29793.09    25798.87    876.19 o   0.48964
   9   5   7    14384.80    11293.09    681.48 o   0.52559
  10   5   7     2479.37     3504.75    778.83 o   0.56242
  11   5   7      565.09     1849.73    486.77 o   0.59995
  12   5   7     2877.79     4673.00    778.83 o   0.63807
 -15   6   7      130.95     1557.67    584.13 o   0.63040
 -14   6   7      541.91      389.42    584.13 o   0.59322
 -13   6   7      330.45      681.48    389.42 o   0.55677
 -12   6   7     2772.85     3699.46    584.13 o   0.52119
 -11   6   7      576.42      973.54    389.42 o   0.48667
 -10   6   7    23438.76    22002.05    973.54 o   0.45345
  -9   6   7    59333.63    55783.97   1070.90 o   0.42185
  -8   6   7      495.43      486.77    292.06 o   0.39225
  -7   6   7    31399.81    27745.96    681.48 o   0.36514
  -6   6   7    37108.02    34268.69    778.83 o   0.34111
  -5   6   7    12792.00    12461.34    389.42 o   0.32086
  -4   6   7     5827.36     4965.07    292.06 o   0.30514
  -3   6   7    12029.52    10903.67    389.42 o   0.29468
  -2   6   7    96822.40    94823.01   1070.90 o   0.29004
  -1   6   7     9983.90    10027.49    292.06 o   0.29151
   0   6   7   115474.59   120621.89   1460.31 o   0.29899
   1   6   7    31181.60    27940.67    486.77 o   0.31206
   2   6   7     9937.09    11293.09    389.42 o   0.33004
   3   6   7    49787.18    45561.78    778.83 o   0.35219
   4   6   7    63176.46    55491.91    778.83 o   0.37777
   5   6   7    19757.02    18205.24    486.77 o   0.40614
   6   6   7      302.96      292.06    292.06 o   0.43676
   7   6   7     7570.66     6522.73    486.77 o   0.46918
   8   6   7     6688.53     6814.80    584.13 o   0.50305
   9   6   7      113.68        0.00    389.42 o   0.53810
  10   6   7      485.92      973.54    389.42 o   0.57412
  11   6   7      769.51     1070.90    681.48 o   0.61094
  12   6   7      165.31      778.83    681.48 o   0.64841
 -15   7   7      384.95     1265.60    778.83 o   0.64275
 -14   7   7       86.96        0.00    486.77 o   0.60633
 -13   7   7     8118.76     7398.92    778.83 o   0.57072
 -12   7   7     1736.97     1168.25    681.48 o   0.53607
 -11   7   7    13236.25    11974.57    778.83 o   0.50257
 -10   7   7     4480.82     3699.46    584.13 o   0.47048
  -9   7   7      408.51      292.06    292.06 o   0.44010
  -8   7   7    60683.26    52473.93   1168.25 o   0.41181
  -7   7   7    12507.91    10903.67    486.77 o   0.38607
  -6   7   7    85436.12    74865.40   1168.25 o   0.36343
  -5   7   7     1394.86     2239.15    292.06 o   0.34450
  -4   7   7     7867.34     9540.71    389.42 o   0.32991
  -3   7   7    25395.51    27843.31    584.13 o   0.32026
  -2   7   7     1250.52      973.54    194.71 o   0.31600
  -1   7   7    59605.92    55783.97    778.83 o   0.31734
   0   7   7    18228.39    18594.66    486.77 o   0.32423
   1   7   7    39354.17    38454.92    681.48 o   0.33631
   2   7   7    27326.04    26188.29    584.13 o   0.35306
   3   7   7   109335.09   104071.66   1265.60 o   0.37385
   4   7   7    60432.12    57244.29    876.19 o   0.39804
   5   7   7    15950.73    15479.32    486.77 o   0.42506
   6   7   7     1976.20     1752.38    292.06 o   0.45441
   7   7   7      428.47      584.13    389.42 o   0.48565
   8   7   7      727.10     1070.90    486.77 o   0.51845
   9   7   7     1557.55     1557.67    389.42 o   0.55253
  10   7   7      773.99     1460.31    486.77 o   0.58766
  11   7   7      834.59     1947.08    486.77 o   0.62368
 -14   8   7     2212.96     2336.50    584.13 o   0.62112
 -13   8   7       77.96      292.06    486.77 o   0.58640
 -12   8   7      105.62      389.42    486.77 o   0.55273
 -11   8   7      885.92     1168.25    486.77 o   0.52031
 -10   8   7     2137.54     1557.67    486.77 o   0.48938
  -9   8   7     4852.17     4478.29    486.77 o   0.46025
  -8   8   7     8030.65     5743.90    486.77 o   0.43328
  -7   8   7    73512.68    66298.23   1265.60 o   0.40890
  -6   8   7      134.74      389.42    292.06 o   0.38760
  -5   8   7    10910.50    10611.61    486.77 o   0.36990
  -4   8   7     1150.08      973.54    292.06 o   0.35635
  -3   8   7    10892.41     9443.36    486.77 o   0.34744
  -2   8   7    14072.36    13337.53    389.42 o   0.34351
  -1   8   7     7481.23     6912.15    292.06 o   0.34475
   0   8   7     6727.00     6620.09    389.42 o   0.35110
   1   8   7    34053.32    32418.96    681.48 o   0.36229
   2   8   7     6338.50     7204.21    389.42 o   0.37789
   3   8   7    78720.74    76617.78   1362.96 o   0.39738
   4   8   7     1351.04     1362.96    194.71 o   0.42022
   5   8   7    28296.60    25312.10    778.83 o   0.44590
   6   8   7    13988.08    14311.07    876.19 o   0.47395
   7   8   7      359.69      292.06    292.06 o   0.50398
   8   8   7      360.38      681.48    389.42 o   0.53566
   9   8   7      573.60     1362.96    389.42 o   0.56871
  10   8   7        8.06      778.83    389.42 o   0.60290
  11   8   7      103.40     1168.25    584.13 o   0.63806
 -14   9   7     2393.44     2725.92    681.48 o   0.63746
 -13   9   7     5496.01     7496.28    778.83 o   0.60369
 -12   9   7       40.91      876.19    486.77 o   0.57103
 -11   9   7     3571.00     3991.52    584.13 o   0.53971
 -10   9   7      165.46      389.42    486.77 o   0.50996
  -9   9   7      312.52      778.83    389.42 o   0.48208
  -8   9   7       55.49      389.42    389.42 o   0.45640
  -7   9   7    33084.03    28719.50   1070.90 o   0.43332
  -6   9   7    39389.56    38552.27    876.19 o   0.41328
  -5   9   7    35189.34    34463.40    876.19 o   0.39673
  -4   9   7     8646.21     7690.98    486.77 o   0.38413
  -3   9   7      829.11      681.48    292.06 o   0.37587
  -2   9   7        7.41        0.00    194.71 o   0.37225
  -1   9   7     1897.67     2433.86    292.06 o   0.37339
   0   9   7       12.59       97.35    194.71 o   0.37926
   1   9   7     7449.81     7690.98    389.42 o   0.38964
   2   9   7    12365.72    12266.63    389.42 o   0.40419
   3   9   7    20502.34    17913.18    486.77 o   0.42247
   4   9   7     2315.20     2044.44    389.42 o   0.44402
   5   9   7    14079.27    13532.24    876.19 o   0.46839
   6   9   7     7624.62     6328.02    584.13 o   0.49517
   7   9   7     5369.60     5549.19    876.19 o   0.52399
   8   9   7      872.80     1655.02    486.77 o   0.55453
   9   9   7     1980.55     3407.40    584.13 o   0.58651
  10   9   7      845.17     2336.50    486.77 o   0.61973
 -13  10   7     1800.41     3115.34    778.83 o   0.62243
 -12  10   7     3807.44     4478.29    681.48 o   0.59082
 -11  10   7     1786.78     1168.25    778.83 o   0.56060
 -10  10   7     1684.22     2823.27    486.77 o   0.53202
  -9  10   7     4363.44     3310.04    486.77 o   0.50536
  -8  10   7    11661.39     9151.30    584.13 o   0.48092
  -7  10   7    29166.36    25896.22    778.83 o   0.45908
  -6  10   7    55730.80    52181.86   1070.90 o   0.44021
  -5  10   7      277.29      681.48    292.06 o   0.42471
  -4  10   7    58102.20    54226.30   1070.90 o   0.41297
  -3  10   7       28.60        0.00    292.06 o   0.40530
  -2  10   7    14196.56    14116.36    681.48 o   0.40194
  -1  10   7     1452.83     1947.08    292.06 o   0.40300
   0  10   7    18231.13    18302.59    584.13 o   0.40844
   1  10   7     1511.84     1557.67    292.06 o   0.41810
   2  10   7       56.10        0.00    292.06 o   0.43169
   3  10   7      607.39      194.71    194.71 o   0.44885
   4  10   7    14212.14    11877.22    584.13 o   0.46919
   5  10   7    17040.58    16452.86    778.83 o   0.49232
   6  10   7      757.38      681.48    389.42 o   0.51787
   7  10   7    18020.40    18399.95   1362.96 o   0.54548
   8  10   7      213.11      778.83    389.42 o   0.57488
   9  10   7     7252.62     8275.11    681.48 o   0.60579
  10  10   7     2180.37     4478.29   1168.25 o   0.63800
 -13  11   7       13.43        0.00    876.19 o   0.64252
 -12  11   7     1795.05     2336.50    584.13 o   0.61194
 -11  11   7     1979.77     1849.73    778.83 o   0.58282
 -10  11   7     1626.58     2141.79    584.13 o   0.55539
  -9  11   7      240.28      876.19    389.42 o   0.52990
  -8  11   7     4958.08     4575.65    486.77 o   0.50665
  -7  11   7     7142.87     8664.53    584.13 o   0.48596
  -6  11   7    34915.36    33003.08    876.19 o   0.46818
  -5  11   7        1.18        0.00    292.06 o   0.45364
  -4  11   7      603.97      292.06    292.06 o   0.44266
  -3  11   7     6730.22     7204.21    584.13 o   0.43551
  -2  11   7    64627.96    60067.56   1168.25 o   0.43239
  -1  11   7    36289.21    35729.00    876.19 o   0.43337
   0  11   7     9965.51     8275.11    486.77 o   0.43844
   1  11   7     5678.79     5159.77    486.77 o   0.44745
   2  11   7     3496.27     3991.52    389.42 o   0.46017
   3  11   7     5110.45     4575.65    486.77 o   0.47631
   4  11   7     1422.47     1265.60    389.42 o   0.49553
   5  11   7     2144.52     2336.50    486.77 o   0.51748
   6  11   7     2197.89     2336.50    486.77 o   0.54184
   7  11   7     1687.07     1752.38    681.48 o   0.56830
   8  11   7      945.22     2141.79    584.13 o   0.59657
   9  11   7     1761.80     2239.15    584.13 o   0.62641
 -12  12   7      717.94     1168.25    584.13 o   0.63427
 -11  12   7     2016.59     3115.34    584.13 o   0.60622
 -10  12   7     3138.05     4478.29    584.13 o   0.57990
  -9  12   7       36.78        0.00    389.42 o   0.55553
  -8  12   7     3027.17     3894.17    486.77 o   0.53340
  -7  12   7      115.19       97.35    486.77 o   0.51380
  -6  12   7    33416.54    32905.73   1655.02 o   0.49701
  -5  12   7    44408.40    41180.84   1168.25 o   0.48333
  -4  12   7     9500.18     9930.13    584.13 o   0.47305
  -3  12   7      391.75      973.54    292.06 o   0.46637
  -2  12   7    13018.32    12656.05    584.13 o   0.46345
  -1  12   7    58389.89    53350.12   1265.60 o   0.46437
   0  12   7      467.02      778.83    292.06 o   0.46910
   1  12   7     1447.04     1168.25    389.42 o   0.47753
   2  12   7     1634.80      973.54    389.42 o   0.48947
   3  12   7       27.29      681.48    389.42 o   0.50467
   4  12   7        4.15      486.77    389.42 o   0.52285
   5  12   7      501.38      778.83    681.48 o   0.54370
   6  12   7     5804.00     5354.48    681.48 o   0.56694
   7  12   7       34.81     1752.38    584.13 o   0.59227
   8  12   7      175.84     1752.38    681.48 o   0.61945
   9  12   7      467.18      876.19    681.48 o   0.64824
 -11  13   7     6018.07     6425.38    778.83 o   0.63068
 -10  13   7      181.96        0.00    486.77 o   0.60541
  -9  13   7      220.74       97.35    389.42 o   0.58212
  -8  13   7     2364.81     3017.98    486.77 o   0.56104
  -7  13   7     2166.20     1947.08    486.77 o   0.54243
  -6  13   7        0.56        0.00    292.06 o   0.52656
  -5  13   7     1922.17     1362.96    584.13 o   0.51367
  -4  13   7    13325.14    12753.40    681.48 o   0.50400
  -3  13   7    15306.39    15479.32    778.83 o   0.49774
  -2  13   7    16960.36    16647.57    778.83 o   0.49501
  -1  13   7     1369.24     2239.15    389.42 o   0.49587
   0  13   7    18556.27    16647.57    778.83 o   0.50030
   1  13   7      998.05     2239.15    486.77 o   0.50822
   2  13   7     3225.91     2531.21    486.77 o   0.51945
   3  13   7        0.06      194.71    389.42 o   0.53380
   4  13   7      999.52     1655.02    584.13 o   0.55101
   5  13   7      371.88      486.77    584.13 o   0.57084
   6  13   7     2438.13     4186.23   1070.90 o   0.59301
   7  13   7     3861.89     5451.84    876.19 o   0.61728
   8  13   7      132.82      681.48    584.13 o   0.64340
 -10  14   7      801.64     1362.96    584.13 o   0.63182
  -9  14   7       51.72      292.06    486.77 o   0.60953
  -8  14   7     4195.68     5549.19    584.13 o   0.58943
  -7  14   7      130.76      486.77    389.42 o   0.57175
  -6  14   7    10098.35     9638.07    681.48 o   0.55671
  -5  14   7    10550.77    10416.90    681.48 o   0.54454
  -4  14   7      667.98      194.71    389.42 o   0.53543
  -3  14   7     2265.93     2044.44    486.77 o   0.52953
  -2  14   7     2795.41     2628.56    486.77 o   0.52697
  -1  14   7       58.86        0.00    389.42 o   0.52778
   0  14   7     4057.78     2920.63    486.77 o   0.53195
   1  14   7     6091.58     6814.80    681.48 o   0.53940
   2  14   7       36.02      292.06    389.42 o   0.55000
   3  14   7     1627.89     2433.86    584.13 o   0.56357
   4  14   7      142.56      292.06    584.13 o   0.57990
   5  14   7     1683.43     1947.08    876.19 o   0.59877
   6  14   7      466.04     1070.90    876.19 o   0.61994
   7  14   7      993.18     2239.15   1070.90 o   0.64319
  -9  15   7      493.32     1265.60    486.77 o   0.63766
  -8  15   7     2145.72     3504.75    486.77 o   0.61848
  -7  15   7       54.16       97.35    486.77 o   0.60165
  -6  15   7        0.21      486.77    389.42 o   0.58738
  -5  15   7     1100.31     1460.31    584.13 o   0.57585
  -4  15   7      251.45      194.71    389.42 o   0.56725
  -3  15   7      288.15      194.71    389.42 o   0.56169
  -2  15   7       70.68      389.42    389.42 o   0.55927
  -1  15   7     2522.88     2044.44    681.48 o   0.56003
   0  15   7       63.40        0.00    681.48 o   0.56396
   1  15   7     4059.89     3991.52    681.48 o   0.57099
   2  15   7     1150.53     1265.60    778.83 o   0.58102
   3  15   7     1976.89     4088.88    681.48 o   0.59388
   4  15   7     2129.64     3310.04    778.83 o   0.60940
   5  15   7        0.66       97.35    973.54 o   0.62738
   6  15   7     1199.16     3504.75   1265.60 o   0.64762
  -8  16   7        7.62        0.00    584.13 o   0.64809
  -7  16   7      289.77      973.54    486.77 o   0.63205
  -6  16   7        0.50        0.00    584.13 o   0.61848
  -5  16   7      265.60      876.19    681.48 o   0.60755
  -4  16   7      222.70      486.77    486.77 o   0.59939
  -3  16   7      867.31     1168.25    486.77 o   0.59413
  -2  16   7     2396.77     3017.98    876.19 o   0.59185
  -1  16   7      282.29      778.83    584.13 o   0.59257
   0  16   7     7515.50     7983.05   1070.90 o   0.59628
   1  16   7     1007.87      584.13    973.54 o   0.60294
   2  16   7     5581.43     6328.02   1557.67 o   0.61244
   3  16   7     3070.65     4186.23    778.83 o   0.62466
   4  16   7      945.67     1168.25    778.83 o   0.63943
  -6  17   7     1269.57     2433.86    778.83 o   0.64995
  -5  17   7        0.22      389.42    486.77 o   0.63956
  -4  17   7     1798.35     1460.31    681.48 o   0.63182
  -3  17   7      434.34        0.00    486.77 o   0.62683
  -2  17   7      420.52      486.77    584.13 o   0.62467
  -1  17   7     2619.10     2531.21    778.83 o   0.62535
   0  17   7       27.76        0.00    584.13 o   0.62887
   1  17   7     1787.50     1752.38    681.48 o   0.63519
   2  17   7      271.28      389.42    584.13 o   0.64421
 -16   0   8     2624.94     4575.65   1460.31 o   0.63463
 -15   0   8     1012.44     1265.60    973.54 o   0.59548
 -14   0   8     2664.92     2531.21    681.48 o   0.55677
 -13   0   8       21.92        0.00    389.42 o   0.51861
 -12   0   8    13060.56    11974.57    876.19 o   0.48113
 -11   0   8    25863.18    24241.20   1070.90 o   0.44451
 -10   0   8    18179.98    16744.93   1265.60 o   0.40895
  -9   0   8    75607.66    62404.05   2239.15 o   0.37479
  -8   0   8    11785.23    13337.53    584.13 o   0.34242
  -7   0   8    26118.08    23754.43    681.48 o   0.31242
  -6   0   8     3874.34     4380.94    389.42 o   0.28552
  -5   0   8   134096.02   132012.33   1947.08 o   0.26269
  -4   0   8    53232.77    44588.23    876.19 o   0.24505
  -3   0   8   126207.52   138632.42   2239.15 o   0.23380
  -2   0   8     2586.08     3699.46    194.71 o   0.22986
  -1   0   8   680214.94   704455.19   9443.36 o   0.23361
   0   0   8    67624.28    69413.56   1070.90 o   0.24470
   1   0   8  1857338.25  1892176.75  21417.93 o   0.26219
   2   0   8   569128.38   557742.38   6717.44 o   0.28492
   3   0   8     6185.54     8956.59    486.77 o   0.31173
   4   0   8    35169.57    37676.08   1070.90 o   0.34167
   5   0   8    54017.00    56270.75   2336.50 o   0.37398
   6   0   8    17748.55    17329.05    778.83 o   0.40811
   7   0   8    17362.45    15479.32   1752.38 o   0.44363
   8   0   8     1478.50      486.77    486.77 o   0.48023
   9   0   8      340.87        0.00    584.13 o   0.51770
  10   0   8     3326.68     2239.15    584.13 o   0.55584
  11   0   8      974.66     1265.60    681.48 o   0.59453
  12   0   8     8870.97    10708.96   2044.44 o   0.63368
 -16   1   8       37.78     1362.96    584.13 o   0.63558
 -15   1   8        4.03     1752.38    486.77 o   0.59649
 -14   1   8     1726.50     1947.08    486.77 o   0.55786
 -13   1   8      169.84      681.48    292.06 o   0.51978
 -12   1   8      822.63      681.48    292.06 o   0.48239
 -11   1   8    16543.08    16550.22    681.48 o   0.44586
 -10   1   8      940.71     1168.25    292.06 o   0.41043
  -9   1   8    66578.63    60456.97   1070.90 o   0.37640
  -8   1   8     2021.04     1947.08    194.71 o   0.34419
  -7   1   8   162024.11   159076.81   1655.02 o   0.31435
  -6   1   8      137.33        0.00    194.71 o   0.28763
  -5   1   8   147645.61   157129.72   1557.67 o   0.26498
  -4   1   8    59605.41    62793.48    778.83 o   0.24751
  -3   1   8    11614.47    10806.32    292.06 o   0.23637
  -2   1   8   101651.95   106116.11   1168.25 o   0.23247
  -1   1   8     1273.28     2336.50    194.71 o   0.23619
   0   1   8    62166.08    66492.94    876.19 o   0.24716
   1   1   8     1358.25     2141.79    194.71 o   0.26449
   2   1   8    47055.04    50818.91    681.48 o   0.28703
   3   1   8    39213.39    43127.92    681.48 o   0.31366
   4   1   8     5651.31     5159.77    389.42 o   0.34343
   5   1   8    51240.88    49650.65   1070.90 o   0.37559
   6   1   8    20027.27    18692.01    584.13 o   0.40959
   7   1   8       78.74        0.00    194.71 o   0.44499
   8   1   8     5917.66     5451.84    584.13 o   0.48149
   9   1   8      385.17      194.71    389.42 o   0.51886
  10   1   8       81.50      486.77    389.42 o   0.55693
  11   1   8      191.73      486.77    389.42 o   0.59555
  12   1   8      372.03     1557.67    486.77 o   0.63463
 -16   2   8      234.61      973.54   1265.60 o   0.63843
 -15   2   8     3491.42     4575.65    584.13 o   0.59953
 -14   2   8     2256.54     1849.73    486.77 o   0.56110
 -13   2   8     1191.42     2239.15    486.77 o   0.52326
 -12   2   8     7302.62     7885.69    584.13 o   0.48614
 -11   2   8    35163.95    31250.71    876.19 o   0.44992
 -10   2   8    88402.32    80317.23   1362.96 o   0.41483
  -9   2   8     1617.52     1557.67    292.06 o   0.38119
  -8   2   8    24594.59    25604.16    584.13 o   0.34942
  -7   2   8    29282.18    27940.67    584.13 o   0.32007
  -6   2   8      211.09      292.06    194.71 o   0.29388
  -5   2   8    40346.48    43517.34    584.13 o   0.27174
  -4   2   8    20964.53    27745.96    486.77 o   0.25473
  -3   2   8    62472.96    69024.15    876.19 o   0.24393
  -2   2   8      358.02      389.42     97.35 o   0.24015
  -1   2   8     4684.30     4965.07    194.71 o   0.24375
   0   2   8   122071.78   133472.64   1557.67 o   0.25439
   1   2   8    63092.46    60456.98    778.83 o   0.27126
   2   2   8    11918.65    10027.49    292.06 o   0.29329
   3   2   8     7956.98     7690.98    292.06 o   0.31940
   4   2   8    65865.09    60554.33    876.19 o   0.34868
   5   2   8     6549.97     6133.32    486.77 o   0.38039
   6   2   8      677.46     1168.25    292.06 o   0.41399
   7   2   8     2331.27     2628.56    389.42 o   0.44905
   8   2   8     1698.03     2044.44    486.77 o   0.48525
   9   2   8       21.20      292.06    292.06 o   0.52235
  10   2   8     1820.50     1752.38    486.77 o   0.56017
  11   2   8      417.87      876.19    486.77 o   0.59859
  12   2   8       12.41      486.77    486.77 o   0.63748
 -16   3   8       22.20        0.00    681.48 o   0.64315
 -15   3   8     2168.80     3504.75    681.48 o   0.60455
 -14   3   8     4982.15     6425.38    681.48 o   0.56647
 -13   3   8    11816.49    11098.38   1265.60 o   0.52901
 -12   3   8     2621.09     2336.50    486.77 o   0.49232
 -11   3   8     1256.48      389.42    389.42 o   0.45659
 -10   3   8    10130.07    10903.67    486.77 o   0.42206
  -9   3   8     4421.32     4673.00    389.42 o   0.38904
  -8   3   8    50348.23    45269.71    778.83 o   0.35797
  -7   3   8      219.44       97.35    194.71 o   0.32939
  -6   3   8     1799.05     1265.60    194.71 o   0.30399
  -5   3   8   290918.69   313188.56   2823.27 o   0.28265
  -4   3   8     1288.42     1070.90    194.71 o   0.26634
  -3   3   8   148960.88   150412.28   1557.67 o   0.25602
  -2   3   8     2485.27     2433.86    194.71 o   0.25243
  -1   3   8     3019.59     2920.63    194.71 o   0.25586
   0   3   8    20590.80    20833.80    486.77 o   0.26602
   1   3   8      411.80      681.48     97.35 o   0.28219
   2   3   8     6457.36     6717.44    292.06 o   0.30342
   3   3   8    16694.49    14895.20    486.77 o   0.32873
   4   3   8    26123.10    23657.08    486.77 o   0.35724
   5   3   8      724.64     1070.90    292.06 o   0.38826
   6   3   8    64684.63    60164.91   1265.60 o   0.42124
   7   3   8     9572.69     9540.71    681.48 o   0.45573
   8   3   8    70614.27    60943.74   1947.08 o   0.49144
   9   3   8     1370.52     1168.25    389.42 o   0.52811
  10   3   8      561.54      486.77    681.48 o   0.56555
  11   3   8      150.40      486.77    584.13 o   0.60362
  12   3   8     1377.76     1752.38    584.13 o   0.64221
 -16   4   8      162.65      292.06   1265.60 o   0.64970
 -15   4   8     1016.56     1752.38    486.77 o   0.61152
 -14   4   8     1300.10     1362.96    486.77 o   0.57389
 -13   4   8        1.24      389.42    389.42 o   0.53695
 -12   4   8     8127.88     6230.67    681.48 o   0.50085
 -11   4   8       80.15        0.00    584.13 o   0.46577
 -10   4   8      602.88      194.71    389.42 o   0.43197
  -9   4   8     5810.13     5062.42    389.42 o   0.39978
  -8   4   8    11780.50    10416.90    389.42 o   0.36961
  -7   4   8      707.00       97.35    194.71 o   0.34200
  -6   4   8     7541.03     7690.98    389.42 o   0.31762
  -5   4   8     3555.36     3017.98    194.71 o   0.29726
  -4   4   8    10088.51    10611.61    389.42 o   0.28179
  -3   4   8     2564.52     2141.79    194.71 o   0.27206
  -2   4   8    10656.12    10903.67    292.06 o   0.26869
  -1   4   8     7877.77     7788.34    292.06 o   0.27190
   0   4   8    14319.34    15576.68    389.42 o   0.28149
   1   4   8    13331.89    13337.53    292.06 o   0.29682
   2   4   8     2371.37     2531.21    194.71 o   0.31707
   3   4   8     4917.16     4673.00    292.06 o   0.34137
   4   4   8       13.06        0.00    194.71 o   0.36891
   5   4   8    35754.04    32711.02    778.83 o   0.39902
   6   4   8    12720.90    12169.28    584.13 o   0.43117
   7   4   8       91.84       97.35    292.06 o   0.46493
   8   4   8       36.52      389.42    292.06 o   0.49998
   9   4   8      609.85      876.19    389.42 o   0.53606
  10   4   8      751.05     1070.90    389.42 o   0.57299
  11   4   8        2.73      778.83    584.13 o   0.61059
  12   4   8       65.99     1265.60   1168.25 o   0.64877
 -15   5   8      228.24       97.35    486.77 o   0.62035
 -14   5   8       19.84        0.00    486.77 o   0.58330
 -13   5   8     1100.48     1557.67    486.77 o   0.54700
 -12   5   8      164.25       97.35    389.42 o   0.51160
 -11   5   8     2702.19     1947.08    486.77 o   0.47732
 -10   5   8       31.10        0.00    292.06 o   0.44440
  -9   5   8     3389.99     2433.86    389.42 o   0.41317
  -8   5   8    12890.55    11682.51    486.77 o   0.38406
  -7   5   8     8055.74     8469.82    389.42 o   0.35756
  -6   5   8     1975.57     2433.86    292.06 o   0.33432
  -5   5   8    26786.45    26577.70    778.83 o   0.31504
  -4   5   8    35655.64    39136.40    876.19 o   0.30049
  -3   5   8      302.85      584.13    194.71 o   0.29139
  -2   5   8     5866.14     6717.44    389.42 o   0.28824
  -1   5   8    14835.35    14116.37    292.06 o   0.29124
   0   5   8     1699.42     1947.08    194.71 o   0.30020
   1   5   8    10595.61    11779.86    389.42 o   0.31463
   2   5   8       91.31      194.71     97.35 o   0.33380
   3   5   8    16368.31    15089.91    486.77 o   0.35696
   4   5   8     6106.42     5646.54    389.42 o   0.38338
   5   5   8     1211.01     1655.02    292.06 o   0.41244
   6   5   8     3633.63     3310.04    389.42 o   0.44362
   7   5   8     4034.96     3602.11    389.42 o   0.47650
   8   5   8       39.53       97.35    292.06 o   0.51075
   9   5   8     1683.36     1557.67    486.77 o   0.54613
  10   5   8     1709.71     3017.98    584.13 o   0.58241
  11   5   8       40.80      292.06    486.77 o   0.61945
 -15   6   8      169.32      584.13    486.77 o   0.63099
 -14   6   8      250.74      973.54    486.77 o   0.59460
 -13   6   8     2961.09     3212.69    584.13 o   0.55903
 -12   6   8     5199.68     3504.75    584.13 o   0.52445
 -11   6   8     2028.16     1362.96    486.77 o   0.49106
 -10   6   8       78.52        0.00    292.06 o   0.45913
  -9   6   8     7150.42     8372.46    486.77 o   0.42898
  -8   6   8        0.52      486.77    292.06 o   0.40101
  -7   6   8     5071.49     5159.77    389.42 o   0.37571
  -6   6   8     2402.73     3212.69    486.77 o   0.35366
  -5   6   8     7255.17     7398.92    389.42 o   0.33550
  -4   6   8    25605.41    23851.79    486.77 o   0.32187
  -3   6   8    61664.34    56173.39    973.54 o   0.31339
  -2   6   8     7082.78     7301.57    292.06 o   0.31046
  -1   6   8     4720.91     4673.00    389.42 o   0.31325
   0   6   8   136938.31   140968.92   1460.31 o   0.32161
   1   6   8    25371.68    25604.16    486.77 o   0.33511
   2   6   8    80535.59    77688.67    973.54 o   0.35317
   3   6   8      212.64      389.42    194.71 o   0.37514
   4   6   8      691.89      681.48    194.71 o   0.40036
   5   6   8       47.10       97.35    194.71 o   0.42827
   6   6   8     1455.26     1168.25    292.06 o   0.45837
   7   6   8     8810.17     7690.98    584.13 o   0.49026
   8   6   8      943.60     1460.31    486.77 o   0.52362
   9   6   8      620.92      681.48    389.42 o   0.55818
  10   6   8       72.42      681.48    389.42 o   0.59373
  11   6   8     4175.82     4575.65    681.48 o   0.63010
 -15   7   8     3076.34     4088.88    876.19 o   0.64333
 -14   7   8     2256.47     3212.69    584.13 o   0.60768
 -13   7   8     6175.95     7204.21    778.83 o   0.57292
 -12   7   8     2797.84     2239.15    486.77 o   0.53923
 -11   7   8     1653.18     1655.02    486.77 o   0.50682
 -10   7   8     5640.04     5451.84    486.77 o   0.47595
  -9   7   8     8319.09     7204.21    486.77 o   0.44693
  -8   7   8     4761.51     4088.88    389.42 o   0.42016
  -7   7   8    23605.82    22586.18    681.48 o   0.39609
  -6   7   8     3921.83     3407.40    389.42 o   0.37524
  -5   7   8      708.14      681.48    194.71 o   0.35817
  -4   7   8    20171.28    20833.81    876.19 o   0.34544
  -3   7   8    24971.69    23170.31    486.77 o   0.33755
  -2   7   8    31757.00    30471.87    584.13 o   0.33484
  -1   7   8     2321.38     2141.79    194.71 o   0.33742
   0   7   8      154.40       97.35    194.71 o   0.34519
   1   7   8    46289.07    43419.98    681.48 o   0.35781
   2   7   8     8300.13     7593.63    389.42 o   0.37478
   3   7   8    28363.59    26480.35    778.83 o   0.39554
   4   7   8    21837.74    18302.59    584.13 o   0.41954
   5   7   8     5577.74     6035.96    389.42 o   0.44625
   6   7   8    12252.28    12850.76    778.83 o   0.47522
   7   7   8     1886.69     2239.15    389.42 o   0.50605
   8   7   8     7052.75     7009.50    973.54 o   0.53843
   9   7   8     1252.60     1849.73    486.77 o   0.57209
  10   7   8     2982.70     4867.71    973.54 o   0.60683
  11   7   8      836.37     2531.21    973.54 o   0.64246
 -14   8   8     4339.21     4283.59    681.48 o   0.62243
 -13   8   8      266.55     1362.96    486.77 o   0.58855
 -12   8   8     4634.87     6133.32    681.48 o   0.55580
 -11   8   8      119.88      292.06    486.77 o   0.52442
 -10   8   8     1910.28     2044.44    389.42 o   0.49464
  -9   8   8    18250.76    16550.22    681.48 o   0.46679
  -8   8   8     3977.96     3212.69    389.42 o   0.44123
  -7   8   8    13210.10    10416.90    584.13 o   0.41837
  -6   8   8    21384.34    18497.30    584.13 o   0.39869
  -5   8   8      935.27      584.13    292.06 o   0.38267
  -4   8   8    13069.42    12169.28    681.48 o   0.37078
  -3   8   8      406.85      194.71    194.71 o   0.36344
  -2   8   8    14344.23    14116.36    486.77 o   0.36092
  -1   8   8    47692.74    44588.23    876.19 o   0.36332
   0   8   8      306.67        0.00    194.71 o   0.37055
   1   8   8    14851.49    13629.59    389.42 o   0.38233
   2   8   8    13641.21    13532.24    486.77 o   0.39825
   3   8   8    15211.51    12558.70    486.77 o   0.41785
   4   8   8    71984.98    65227.33   1362.96 o   0.44064
   5   8   8    21381.49    18107.89    584.13 o   0.46614
   6   8   8    26364.35    23072.95    876.19 o   0.49394
   7   8   8     1001.19      973.54    389.42 o   0.52367
   8   8   8      874.93      876.19    389.42 o   0.55502
   9   8   8      189.97     1557.67    584.13 o   0.58774
  10   8   8       91.87     1460.31    486.77 o   0.62160
 -14   9   8        5.33      681.48    681.48 o   0.63874
 -13   9   8     1883.96     2531.21    584.13 o   0.60577
 -12   9   8        6.58        0.00    389.42 o   0.57401
 -11   9   8      775.18      876.19    486.77 o   0.54367
 -10   9   8     4590.83     4478.29    486.77 o   0.51501
  -9   9   8      132.57        0.00    292.06 o   0.48833
  -8   9   8    20066.18    17913.18    681.48 o   0.46395
  -7   9   8    54288.70    45464.43    973.54 o   0.44227
  -6   9   8     4893.13     4380.94    389.42 o   0.42370
  -5   9   8    65591.13    55783.98   1460.31 o   0.40866
  -4   9   8    19517.57    17134.34    584.13 o   0.39755
  -3   9   8    29663.16    29303.62   1168.25 o   0.39071
  -2   9   8        6.19      194.71    194.71 o   0.38837
  -1   9   8     2335.58     3017.98    292.06 o   0.39060
   0   9   8     1029.80     1460.31    194.71 o   0.39733
   1   9   8     2913.18     3017.98    389.42 o   0.40834
   2   9   8     2750.59     2823.27    292.06 o   0.42329
   3   9   8     4714.26     4575.65    389.42 o   0.44178
   4   9   8     7126.01     6620.09    486.77 o   0.46339
   5   9   8    55494.40    46924.74   1168.25 o   0.48770
   6   9   8      416.10      681.48    389.42 o   0.51434
   7   9   8    18291.20    16550.22    876.19 o   0.54296
   8   9   8     3728.63     5159.77    584.13 o   0.57325
   9   9   8      214.83     1265.60    389.42 o   0.60498
  10   9   8      383.57      876.19    778.83 o   0.63793
 -13  10   8      440.12     1655.02    584.13 o   0.62445
 -12  10   8       89.07      389.42    486.77 o   0.59369
 -11  10   8     4116.34     4770.36    681.48 o   0.56442
 -10  10   8     1535.75     1947.08    486.77 o   0.53687
  -9  10   8     2332.26     1265.60    389.42 o   0.51132
  -8  10   8        4.83        0.00    292.06 o   0.48809
  -7  10   8     1271.64      876.19    292.06 o   0.46753
  -6  10   8    12942.27    12169.28    584.13 o   0.45001
  -5  10   8     3667.84     3407.40    486.77 o   0.43587
  -4  10   8    15068.09    13629.59    584.13 o   0.42548
  -3  10   8    21793.19    21125.87    681.48 o   0.41910
  -2  10   8     4742.79     4965.07    389.42 o   0.41691
  -1  10   8     1023.09     1265.60    292.06 o   0.41899
   0  10   8      142.86      486.77    292.06 o   0.42527
   1  10   8    14828.79    13434.88    876.19 o   0.43558
   2  10   8     5915.63     5257.13    486.77 o   0.44962
   3  10   8    11242.72     9248.65    584.13 o   0.46707
   4  10   8    21900.24    19665.55    778.83 o   0.48756
   5  10   8     1473.10     2044.44    389.42 o   0.51073
   6  10   8    16288.90    16939.64    876.19 o   0.53622
   7  10   8        0.15      389.42    389.42 o   0.56373
   8  10   8      503.20     1849.73    486.77 o   0.59296
   9  10   8       93.67     1655.02    486.77 o   0.62369
 -13  11   8       20.54      681.48    973.54 o   0.64447
 -12  11   8      157.04      778.83    584.13 o   0.61472
 -11  11   8      909.96      876.19    486.77 o   0.58649
 -10  11   8     5808.90     6620.09    681.48 o   0.56003
  -9  11   8       60.91      389.42    389.42 o   0.53559
  -8  11   8      678.66        0.00    486.77 o   0.51346
  -7  11   8        3.39       97.35    292.06 o   0.49396
  -6  11   8     3787.13     3699.46    389.42 o   0.47740
  -5  11   8     1068.51      486.77    292.06 o   0.46410
  -4  11   8     1797.47     2823.27    389.42 o   0.45435
  -3  11   8    12062.95    11974.57    584.13 o   0.44838
  -2  11   8    14684.07    14213.72    584.13 o   0.44634
  -1  11   8     1501.21     1557.67    292.06 o   0.44829
   0  11   8    17067.74    16842.28    681.48 o   0.45416
   1  11   8     4791.10     4283.59    486.77 o   0.46382
   2  11   8     1796.51     1557.67    389.42 o   0.47704
   3  11   8     1339.79     2141.79    389.42 o   0.49352
   4  11   8    11602.18    10903.67    584.13 o   0.51295
   5  11   8      160.67        0.00    389.42 o   0.53502
   6  11   8    30009.12    28719.50   1265.60 o   0.55941
   7  11   8      431.39     2433.86    486.77 o   0.58583
   8  11   8     3197.30     4575.65    584.13 o   0.61401
   9  11   8      384.91     1362.96    584.13 o   0.64374
 -12  12   8       55.40      292.06    584.13 o   0.63695
 -11  12   8      957.06      486.77   1168.25 o   0.60975
 -10  12   8     2143.94     3017.98    486.77 o   0.58434
  -9  12   8     9154.52     8177.75    681.48 o   0.56096
  -8  12   8     1629.44     1362.96    389.42 o   0.53988
  -7  12   8     8137.29     7593.63    584.13 o   0.52136
  -6  12   8     2205.67     1947.08    389.42 o   0.50570
  -5  12   8     1227.48     1752.38    389.42 o   0.49317
  -4  12   8    12355.76    12071.92    584.13 o   0.48401
  -3  12   8     2752.96     2141.79    389.42 o   0.47841
  -2  12   8    14950.67    14311.07    681.48 o   0.47650
  -1  12   8       67.67        0.00    389.42 o   0.47832
   0  12   8    12803.09    10708.96    876.19 o   0.48383
   1  12   8     3066.80     3212.69    486.77 o   0.49291
   2  12   8     1247.96     1849.73    778.83 o   0.50536
   3  12   8     6067.68     6425.38    584.13 o   0.52095
   4  12   8      563.83      876.19    486.77 o   0.53940
   5  12   8     2472.24     2433.86    486.77 o   0.56042
   6  12   8     6416.30     7106.86    778.83 o   0.58375
   7  12   8     2391.54     3017.98    584.13 o   0.60911
   8  12   8      227.20     3115.34    681.48 o   0.63627
 -11  13   8       34.61       97.35    486.77 o   0.63407
 -10  13   8        0.01      292.06    389.42 o   0.60967
  -9  13   8       69.90       97.35    486.77 o   0.58730
  -8  13   8      146.19      292.06    389.42 o   0.56720
  -7  13   8        1.58        0.00    292.06 o   0.54960
  -6  13   8      181.70      584.13    389.42 o   0.53477
  -5  13   8      409.63      681.48    389.42 o   0.52294
  -4  13   8      330.30      584.13    292.06 o   0.51430
  -3  13   8       27.29        0.00    292.06 o   0.50904
  -2  13   8     1399.61     2141.79    486.77 o   0.50724
  -1  13   8     5113.84     5646.54    681.48 o   0.50895
   0  13   8      277.54       97.35    389.42 o   0.51414
   1  13   8     3060.65     3602.11    486.77 o   0.52269
   2  13   8     3777.05     4867.71    584.13 o   0.53445
   3  13   8     2728.84     3017.98    486.77 o   0.54921
   4  13   8      836.58      778.83    389.42 o   0.56674
   5  13   8     4516.52     4283.59    778.83 o   0.58679
   6  13   8      514.49     1947.08   1070.90 o   0.60911
   7  13   8     4070.53     4283.59   1265.60 o   0.63345
 -10  14   8       93.21      973.54    486.77 o   0.63590
  -9  14   8      633.24      194.71    486.77 o   0.61448
  -8  14   8      351.15     1265.60    389.42 o   0.59530
  -7  14   8     1520.78     1752.38    486.77 o   0.57856
  -6  14   8        1.37       97.35    389.42 o   0.56449
  -5  14   8       73.06      584.13    389.42 o   0.55329
  -4  14   8      718.25      876.19    389.42 o   0.54514
  -3  14   8      367.16      194.71    584.13 o   0.54017
  -2  14   8      522.01     1070.90    486.77 o   0.53848
  -1  14   8        6.71      584.13    486.77 o   0.54009
   0  14   8     9489.15     9151.30    778.83 o   0.54498
   1  14   8       17.86       97.35    389.42 o   0.55305
   2  14   8      883.15     1070.90    486.77 o   0.56418
   3  14   8        2.62        0.00    389.42 o   0.57818
   4  14   8      188.94     1362.96    681.48 o   0.59486
   5  14   8     2746.29     4088.88   1070.90 o   0.61399
   6  14   8     1212.70      973.54    973.54 o   0.63535
  -9  15   8      137.01        0.00    486.77 o   0.64240
  -8  15   8      495.03      973.54    486.77 o   0.62407
  -7  15   8       70.85      681.48    681.48 o   0.60812
  -6  15   8      347.99      778.83    486.77 o   0.59475
  -5  15   8     2941.70     3407.40    584.13 o   0.58413
  -4  15   8     2073.55     2531.21    584.13 o   0.57642
  -3  15   8     1565.57     1655.02    486.77 o   0.57172
  -2  15   8      234.21      389.42    486.77 o   0.57013
  -1  15   8        4.14      486.77    389.42 o   0.57165
   0  15   8      481.63     1557.67    486.77 o   0.57627
   1  15   8      933.61      876.19    486.77 o   0.58391
   2  15   8      125.07      778.83    778.83 o   0.59446
   3  15   8       17.00      876.19    584.13 o   0.60777
   4  15   8      193.41        0.00   1265.60 o   0.62365
   5  15   8      526.59     1168.25    681.48 o   0.64193
  -7  16   8     2509.15     5159.77    973.54 o   0.63822
  -6  16   8      508.73      194.71    584.13 o   0.62549
  -5  16   8      648.33     1362.96    584.13 o   0.61540
  -4  16   8     1025.02     1265.60    584.13 o   0.60808
  -3  16   8     1506.01      292.06    486.77 o   0.60363
  -2  16   8      184.70       97.35    681.48 o   0.60212
  -1  16   8        2.68        0.00    486.77 o   0.60356
   0  16   8     4349.47     4965.07    778.83 o   0.60794
   1  16   8     1700.54     2725.92    681.48 o   0.61519
   2  16   8     3598.47     4965.07    778.83 o   0.62521
   3  16   8      797.36     1168.25    778.83 o   0.63788
  -5  17   8       16.91        0.00    778.83 o   0.64702
  -4  17   8      285.69        0.00    778.83 o   0.64007
  -3  17   8     3458.58     4575.65    778.83 o   0.63584
  -2  17   8      160.47      389.42    584.13 o   0.63441
  -1  17   8       70.42      486.77    681.48 o   0.63577
   0  17   8      150.94      973.54    681.48 o   0.63993
   1  17   8     2512.04     2920.63   1460.31 o   0.64682
 -16   1   9     2702.60     3212.69    876.19 o   0.63695
 -15   1   9       51.20      876.19    584.13 o   0.59868
 -14   1   9     3129.01     3115.34    584.13 o   0.56099
 -13   1   9      200.03        0.00    389.42 o   0.52399
 -12   1   9      923.27     1168.25    486.77 o   0.48783
 -11   1   9    14905.30    12656.05    584.13 o   0.45272
 -10   1   9    78878.37    73307.73   1070.90 o   0.41893
  -9   1   9    36770.91    31056.00    778.83 o   0.38679
  -8   1   9       15.21       97.35    194.71 o   0.35677
  -7   1   9    37866.18    35144.88    584.13 o   0.32943
  -6   1   9    18555.45    21320.58    486.77 o   0.30549
  -5   1   9     8200.66     8177.75    292.06 o   0.28582
  -4   1   9      938.73     1752.38    194.71 o   0.27133
  -3   1   9   151777.45   151677.88   1557.67 o   0.26290
  -2   1   9   118717.88   118188.04   1557.67 o   0.26111
  -1   1   9    87795.93    90539.42   1070.90 o   0.26609
   0   1   9    27322.57    27843.31    486.77 o   0.27747
   1   1   9     6210.46     6620.09    292.06 o   0.29453
   2   1   9    63870.55    58315.18    876.19 o   0.31633
   3   1   9     6084.79     6425.38    389.42 o   0.34197
   4   1   9     5182.60     5159.77    292.06 o   0.37067
   5   1   9    29580.74    28427.44    876.19 o   0.40175
   6   1   9    10870.00    11487.80    876.19 o   0.43472
   7   1   9      190.67       97.35    292.06 o   0.46917
   8   1   9     1207.00     1752.38    389.42 o   0.50480
   9   1   9       81.35      194.71    389.42 o   0.54138
  10   1   9      226.94      778.83    389.42 o   0.57873
  11   1   9     2923.21     3017.98    584.13 o   0.61671
 -16   2   9        6.59      194.71    681.48 o   0.63979
 -15   2   9      350.10     1070.90    486.77 o   0.60171
 -14   2   9      152.81      584.13    486.77 o   0.56422
 -13   2   9     4917.09     4283.59    584.13 o   0.52744
 -12   2   9     2208.49     3017.98    486.77 o   0.49153
 -11   2   9    97984.17    88202.93   1655.02 o   0.45671
 -10   2   9     3038.39     2920.63    292.06 o   0.42324
  -9   2   9    43811.89    39623.17    778.83 o   0.39146
  -8   2   9    14982.00    13337.53    389.42 o   0.36182
  -7   2   9    42213.85    40888.78    681.48 o   0.33489
  -6   2   9   100365.81    94044.18   1070.90 o   0.31137
  -5   2   9     1920.22     2531.21    194.71 o   0.29210
  -4   2   9   156353.98   164041.88   1655.02 o   0.27794
  -3   2   9    19558.73    20444.39    389.42 o   0.26972
  -2   2   9   356663.19   368485.78   3699.46 o   0.26797
  -1   2   9   156339.02   157129.72   1655.02 o   0.27282
   0   2   9    27060.27    28524.79    584.13 o   0.28394
   1   2   9    33498.61    31445.42    584.13 o   0.30062
   2   2   9      149.90       97.35    194.71 o   0.32201
   3   2   9     5323.68     4770.36    292.06 o   0.34724
   4   2   9     2690.96     2823.27    292.06 o   0.37553
   5   2   9   106075.18    95991.27   1557.67 o   0.40624
   6   2   9     1597.12     1070.90    389.42 o   0.43887
   7   2   9     3004.64     2433.86    486.77 o   0.47302
   8   2   9     3652.44     4283.59    486.77 o   0.50838
   9   2   9     1597.59     2433.86    486.77 o   0.54472
  10   2   9      704.24      973.54    389.42 o   0.58186
  11   2   9     1867.26     2433.86    486.77 o   0.61964
 -16   3   9      830.03     2141.79    584.13 o   0.64450
 -15   3   9      839.29     1752.38    486.77 o   0.60671
 -14   3   9      173.84      389.42    486.77 o   0.56955
 -13   3   9        2.44        0.00    389.42 o   0.53314
 -12   3   9     5839.03     4867.71    584.13 o   0.49765
 -11   3   9     3492.27     3991.52    584.13 o   0.46329
 -10   3   9    45317.30    39233.75    876.19 o   0.43033
  -9   3   9    10432.64     9053.94    486.77 o   0.39911
  -8   3   9    34701.84    32418.96    681.48 o   0.37008
  -7   3   9     1005.30      973.54    194.71 o   0.34380
  -6   3   9     2460.09     2141.79    194.71 o   0.32094
  -5   3   9     6634.97     8177.75    292.06 o   0.30227
  -4   3   9    25398.65    23462.37    389.42 o   0.28862
  -3   3   9    11164.49    10222.19    389.42 o   0.28071
  -2   3   9     8844.20     8567.17    194.71 o   0.27903
  -1   3   9        0.26        0.00     97.35 o   0.28369
   0   3   9     1115.00     1265.60    194.71 o   0.29440
   1   3   9    32182.17    35631.65    681.48 o   0.31052
   2   3   9      728.77      486.77    194.71 o   0.33127
   3   3   9        1.25        0.00    194.71 o   0.35584
   4   3   9     7968.85     7496.28    389.42 o   0.38350
   5   3   9     3641.01     3407.40    389.42 o   0.41362
   6   3   9    35648.92    31056.00    876.19 o   0.44571
   7   3   9      206.91        0.00    292.06 o   0.47937
   8   3   9     3124.49     2239.15    389.42 o   0.51430
   9   3   9     1751.48     2823.27    486.77 o   0.55025
  10   3   9     1042.20     1265.60    486.77 o   0.58703
  11   3   9     1334.74     1070.90    584.13 o   0.62450
 -15   4   9       67.13      681.48    486.77 o   0.61365
 -14   4   9      555.27     1168.25    486.77 o   0.57694
 -13   4   9      195.86      486.77    389.42 o   0.54103
 -12   4   9     1084.21     1070.90    389.42 o   0.50609
 -11   4   9    30020.81    25604.16    973.54 o   0.47234
 -10   4   9     5208.46     4575.65    486.77 o   0.44005
  -9   4   9      313.99      876.19    292.06 o   0.40958
  -8   4   9        1.07        0.00    194.71 o   0.38135
  -7   4   9     9986.81    11001.03    389.42 o   0.35591
  -6   4   9     3758.28     4478.29    292.06 o   0.33387
  -5   4   9    25637.69    24435.91    486.77 o   0.31597
  -4   4   9    61844.11    59483.43    778.83 o   0.30293
  -3   4   9      965.18     1947.08    194.71 o   0.29541
  -2   4   9    38355.11    38357.57    584.13 o   0.29381
  -1   4   9      398.74      389.42    194.71 o   0.29824
   0   4   9       12.07       97.35    194.71 o   0.30845
   1   4   9      255.77      292.06    194.71 o   0.32387
   2   4   9    13119.16    13240.17    584.13 o   0.34382
   3   4   9    24650.66    23170.31    681.48 o   0.36755
   4   4   9     2013.54     2531.21    292.06 o   0.39439
   5   4   9    37917.46    32711.02    876.19 o   0.42373
   6   4   9      837.18      389.42    389.42 o   0.45511
   7   4   9    40038.97    37773.44   1168.25 o   0.48813
   8   4   9      749.26      584.13    389.42 o   0.52247
   9   4   9        0.16     1168.25    486.77 o   0.55789
  10   4   9      913.60     1655.02    486.77 o   0.59420
  11   4   9       75.57        0.00    486.77 o   0.63125
 -15   5   9      237.98     1752.38    584.13 o   0.62246
 -14   5   9      933.99     1168.25    486.77 o   0.58630
 -13   5   9        5.43      389.42    389.42 o   0.55100
 -12   5   9      461.88     1460.31    486.77 o   0.51673
 -11   5   9     4559.27     4380.94    584.13 o   0.48373
 -10   5   9    13862.90    11098.38    681.48 o   0.45226
  -9   5   9     4311.43     2628.56    389.42 o   0.42266
  -8   5   9     8109.56     6522.73    389.42 o   0.39537
  -7   5   9     9865.06    10124.84    486.77 o   0.37089
  -6   5   9     4277.95     4088.88    292.06 o   0.34980
  -5   5   9     1871.58     2141.79    194.71 o   0.33276
  -4   5   9     2943.82     3602.11    292.06 o   0.32040
  -3   5   9    17271.05    19470.85    389.42 o   0.31329
  -2   5   9      162.53       97.35    194.71 o   0.31179
  -1   5   9    16432.12    17134.34    778.83 o   0.31597
   0   5   9    17513.10    18789.37    486.77 o   0.32562
   1   5   9       15.51        0.00    194.71 o   0.34027
   2   5   9    34257.17    29693.04    584.13 o   0.35930
   3   5   9     8215.40     8956.59    389.42 o   0.38207
   4   5   9      150.97        0.00    194.71 o   0.40796
   5   5   9    46927.78    41278.19    973.54 o   0.43639
   6   5   9     1639.67     1557.67    292.06 o   0.46692
   7   5   9      380.76      194.71    292.06 o   0.49915
   8   5   9      348.54        0.00    389.42 o   0.53279
   9   5   9     1555.79     2336.50    486.77 o   0.56756
  10   5   9      425.92      389.42    486.77 o   0.60329
  11   5   9     5924.11     5354.48    778.83 o   0.63981
 -15   6   9      464.01     1849.73    584.13 o   0.63306
 -14   6   9        1.64     1265.60    486.77 o   0.59754
 -13   6   9     1014.89      486.77    486.77 o   0.56294
 -12   6   9      959.75      486.77    389.42 o   0.52945
 -11   6   9        3.56      389.42    389.42 o   0.49729
 -10   6   9    21582.27    20541.74    778.83 o   0.46674
  -9   6   9      316.47      486.77    292.06 o   0.43813
  -8   6   9    24675.48    21807.35    681.48 o   0.41186
  -7   6   9     5797.39     4673.00    389.42 o   0.38841
  -6   6   9      287.36      194.71    292.06 o   0.36833
  -5   6   9     5577.63     5354.48    292.06 o   0.35218
  -4   6   9      146.43      194.71    194.71 o   0.34054
  -3   6   9     2541.15     2531.21    194.71 o   0.33386
  -2   6   9    13449.18    14213.72    389.42 o   0.33245
  -1   6   9     9238.44    10806.32    389.42 o   0.33637
   0   6   9     6874.84     7301.57    389.42 o   0.34545
   1   6   9    22277.24    20054.97    486.77 o   0.35929
   2   6   9    15300.42    14700.49    486.77 o   0.37737
   3   6   9       43.95        0.00    194.71 o   0.39911
   4   6   9     1738.70     1849.73    292.06 o   0.42395
   5   6   9      537.90      389.42    292.06 o   0.45138
   6   6   9      181.76       97.35    292.06 o   0.48096
   7   6   9     1750.41     1752.38    389.42 o   0.51231
   8   6   9     2838.13     3017.98    486.77 o   0.54513
   9   6   9     1797.93     2920.63    778.83 o   0.57917
  10   6   9      449.29      486.77    584.13 o   0.61422
 -15   7   9     1007.17      389.42    876.19 o   0.64536
 -14   7   9      245.93     1168.25    486.77 o   0.61056
 -13   7   9      253.20      584.13    486.77 o   0.57674
 -12   7   9     2047.77     2141.79    681.48 o   0.54410
 -11   7   9       13.07       97.35    389.42 o   0.51286
 -10   7   9      117.35      194.71    292.06 o   0.48329
  -9   7   9    36011.67    33976.63    973.54 o   0.45572
  -8   7   9     2124.09     2239.15    389.42 o   0.43053
  -7   7   9     6997.06     5841.25    389.42 o   0.40816
  -6   7   9     1774.14     1362.96    292.06 o   0.38909
  -5   7   9       90.24      389.42    194.71 o   0.37385
  -4   7   9        3.53       97.35    194.71 o   0.36290
  -3   7   9    15171.78    14700.49    486.77 o   0.35664
  -2   7   9    11964.01    11487.80    389.42 o   0.35532
  -1   7   9    32847.70    29887.75    876.19 o   0.35899
   0   7   9     7106.08     7496.28    389.42 o   0.36751
   1   7   9       47.30      292.06    292.06 o   0.38055
   2   7   9    70152.84    65032.62   1070.90 o   0.39766
   3   7   9     2636.09     2336.50    292.06 o   0.41835
   4   7   9    15763.38    15966.09    584.13 o   0.44211
   5   7   9      248.50      389.42    292.06 o   0.46848
   6   7   9        7.21        0.00    292.06 o   0.49704
   7   7   9     1385.41     1557.67    389.42 o   0.52744
   8   7   9      238.35      584.13    389.42 o   0.55937
   9   7   9      147.28        0.00    486.77 o   0.59259
  10   7   9      706.72     1947.08    584.13 o   0.62690
 -14   8   9      202.60      584.13    486.77 o   0.62524
 -13   8   9     2752.19     3407.40    681.48 o   0.59227
 -12   8   9       57.14      973.54    486.77 o   0.56053
 -11   8   9      610.38      681.48    389.42 o   0.53026
 -10   8   9     5195.77     4186.23    486.77 o   0.50172
  -9   8   9      412.65      389.42    292.06 o   0.47521
  -8   8   9    35577.32    33295.14    876.19 o   0.45111
  -7   8   9    10307.26     9832.78    778.83 o   0.42981
  -6   8   9     4043.54     3017.98    389.42 o   0.41175
  -5   8   9     3054.35     2920.63    389.42 o   0.39738
  -4   8   9     6238.18     6522.73    389.42 o   0.38709
  -3   8   9    10108.66    10027.49    681.48 o   0.38123
  -2   8   9     6183.30     6035.96    389.42 o   0.37999
  -1   8   9     8804.14     9053.94    584.13 o   0.38343
   0   8   9    27113.13    26675.06    681.48 o   0.39142
   1   8   9     3469.71     3017.98    292.06 o   0.40369
   2   8   9     2422.57     2433.86    292.06 o   0.41986
   3   8   9     2826.73     2920.63    292.06 o   0.43950
   4   8   9    14991.52    14505.78    584.13 o   0.46218
   5   8   9     1309.51     1557.67    292.06 o   0.48747
   6   8   9     2028.05     2823.27    486.77 o   0.51497
   7   8   9       23.24      681.48    389.42 o   0.54437
   8   8   9      349.74      584.13    389.42 o   0.57536
   9   8   9     2689.50     2725.92    681.48 o   0.60771
  10   8   9       24.60      292.06    486.77 o   0.64121
 -14   9   9     2121.52     3212.69    778.83 o   0.64148
 -13   9   9        6.71     1265.60    486.77 o   0.60938
 -12   9   9     2054.57     2628.56    584.13 o   0.57859
 -11   9   9      386.38      292.06    389.42 o   0.54931
 -10   9   9      133.41      389.42    584.13 o   0.52181
  -9   9   9    16846.13    15187.26    681.48 o   0.49638
  -8   9   9     6481.43     5938.61    486.77 o   0.47336
  -7   9   9       71.05        0.00    292.06 o   0.45311
  -6   9   9    65212.16    59970.20   1168.25 o   0.43601
  -5   9   9     2011.52     2628.56    389.42 o   0.42246
  -4   9   9    15262.36    14700.49    584.13 o   0.41280
  -3   9   9       48.95      194.71    194.71 o   0.40731
  -2   9   9    22466.84    20639.10    681.48 o   0.40616
  -1   9   9    17270.17    16063.45    681.48 o   0.40937
   0   9   9    20689.59    20152.33    584.13 o   0.41687
   1   9   9     4744.36     4867.71    389.42 o   0.42840
   2   9   9     5937.43     5062.42    389.42 o   0.44368
   3   9   9     2090.24     2336.50    292.06 o   0.46231
   4   9   9      142.03       97.35    292.06 o   0.48392
   5   9   9      623.32      876.19    292.06 o   0.50812
   6   9   9      913.88     1460.31    389.42 o   0.53457
   7   9   9     1138.55     1362.96    486.77 o   0.56294
   8   9   9        5.73      584.13    389.42 o   0.59297
   9   9   9     2314.56     2531.21    876.19 o   0.62440
 -13  10   9     3793.78     4088.88    778.83 o   0.62796
 -12  10   9      776.31      584.13    584.13 o   0.59812
 -11  10   9     2241.81     3017.98    681.48 o   0.56985
 -10  10   9        2.73       97.35    389.42 o   0.54339
  -9  10   9     2598.15     2531.21    389.42 o   0.51902
  -8  10   9     1291.71      973.54    292.06 o   0.49705
  -7  10   9     3172.04     2141.79    389.42 o   0.47780
  -6  10   9    12427.01    11682.51    584.13 o   0.46162
  -5  10   9      285.10        0.00    292.06 o   0.44885
  -4  10   9    53902.98    51500.38   1070.90 o   0.43977
  -3  10   9        0.06       97.35    292.06 o   0.43461
  -2  10   9   168788.66   165794.27   2433.86 o   0.43353
  -1  10   9    77004.25    72139.48   1362.96 o   0.43655
   0  10   9     8037.48     6328.02    486.77 o   0.44358
   1  10   9     7142.07     6035.96    486.77 o   0.45444
   2  10   9       56.75      292.06    292.06 o   0.46887
   3  10   9       16.84        0.00    292.06 o   0.48654
   4  10   9     9384.28     9443.36    778.83 o   0.50711
   5  10   9     4330.31     3602.11    584.13 o   0.53026
   6  10   9      205.43      389.42    389.42 o   0.55565
   7  10   9      371.20      973.54    389.42 o   0.58300
   8  10   9      123.13      681.48    486.77 o   0.61204
   9  10   9       68.78        0.00    486.77 o   0.64255
 -13  11   9      433.69     2433.86   1168.25 o   0.64787
 -12  11   9     1264.91     2336.50    584.13 o   0.61899
 -11  11   9      622.05     1362.96    486.77 o   0.59172
 -10  11   9      245.13      681.48    389.42 o   0.56628
  -9  11   9     4522.73     3991.52    486.77 o   0.54294
  -8  11   9     4748.95     4088.88    486.77 o   0.52198
  -7  11   9     9076.07     8567.17    584.13 o   0.50369
  -6  11   9     1042.19     1070.90    486.77 o   0.48837
  -5  11   9    23548.03    20249.68    681.48 o   0.47631
  -4  11   9    25390.86    24241.21    973.54 o   0.46776
  -3  11   9    93609.47    85477.02   1655.02 o   0.46292
  -2  11   9    12885.46    12461.34    681.48 o   0.46190
  -1  11   9    25368.32    23657.08   1070.90 o   0.46474
   0  11   9       33.77      194.71    292.06 o   0.47135
   1  11   9     2042.78     2141.79    389.42 o   0.48158
   2  11   9     2290.69     2433.86    486.77 o   0.49522
   3  11   9     1839.63     1460.31    389.42 o   0.51198
   4  11   9       37.69        0.00    292.06 o   0.53157
   5  11   9     3185.78     3017.98    584.13 o   0.55370
   6  11   9       95.16       97.35    389.42 o   0.57806
   7  11   9       47.71      876.19    876.19 o   0.60440
   8  11   9      384.44     1168.25    486.77 o   0.63246
 -12  12   9      230.03     1849.73    584.13 o   0.64108
 -11  12   9      919.31     1947.08    584.13 o   0.61478
 -10  12   9        0.00      778.83    486.77 o   0.59034
  -9  12   9     1388.09     1655.02    389.42 o   0.56799
  -8  12   9     3608.19     4186.23    486.77 o   0.54798
  -7  12   9     4017.06     4867.71    486.77 o   0.53059
  -6  12   9       31.34        0.00    389.42 o   0.51607
  -5  12   9     2302.27     2920.63    389.42 o   0.50467
  -4  12   9     3634.34     3699.46    486.77 o   0.49661
  -3  12   9    14181.16    13045.47    681.48 o   0.49206
  -2  12   9      914.21      389.42    292.06 o   0.49110
  -1  12   9       87.42       97.35    389.42 o   0.49377
   0  12   9      567.64      778.83    389.42 o   0.49999
   1  12   9     8901.51    10611.61   1265.60 o   0.50966
   2  12   9        0.92      389.42    389.42 o   0.52256
   3  12   9     2167.14     2628.56    486.77 o   0.53847
   4  12   9      163.62      292.06    681.48 o   0.55713
   5  12   9      171.87      681.48    486.77 o   0.57828
   6  12   9     1286.36     2433.86    584.13 o   0.60165
   7  12   9       54.60     1655.02    486.77 o   0.62700
 -11  13   9      627.14      389.42    486.77 o   0.63891
 -10  13   9     7568.71     7788.34   1070.90 o   0.61543
  -9  13   9     2086.84     3115.34    486.77 o   0.59402
  -8  13   9       93.58      876.19    389.42 o   0.57492
  -7  13   9      277.36      389.42    389.42 o   0.55836
  -6  13   9     5336.37     5354.48    486.77 o   0.54458
  -5  13   9      473.34      681.48    486.77 o   0.53380
  -4  13   9     9342.57    10027.49    681.48 o   0.52618
  -3  13   9      843.15      876.19    389.42 o   0.52189
  -2  13   9     7373.92     7983.05    681.48 o   0.52099
  -1  13   9      298.89      778.83    389.42 o   0.52350
   0  13   9      456.05      486.77    389.42 o   0.52938
   1  13   9     1279.80     1849.73    486.77 o   0.53851
   2  13   9       12.67      194.71    389.42 o   0.55074
   3  13   9      474.96      584.13    389.42 o   0.56586
   4  13   9     4043.85     5646.54    681.48 o   0.58364
   5  13   9     1478.35     2725.92    681.48 o   0.60386
   6  13   9     5019.87     8567.17   1070.90 o   0.62628
 -10  14   9     2449.60     3991.52    584.13 o   0.64142
  -9  14   9     1533.35     1849.73    584.13 o   0.62091
  -8  14   9       70.88        0.00    584.13 o   0.60266
  -7  14   9     1409.09     1752.38    389.42 o   0.58689
  -6  14   9      841.14      778.83    486.77 o   0.57379
  -5  14   9      165.52      194.71    389.42 o   0.56356
  -4  14   9     1774.47     1557.67    486.77 o   0.55636
  -3  14   9        4.04        0.00    389.42 o   0.55230
  -2  14   9     1700.44     1362.96    486.77 o   0.55144
  -1  14   9      497.42      876.19    486.77 o   0.55382
   0  14   9     4461.59     5549.19    681.48 o   0.55938
   1  14   9      408.40      486.77    389.42 o   0.56803
   2  14   9       62.59      389.42    389.42 o   0.57964
   3  14   9      174.09     1655.02    778.83 o   0.59402
   4  14   9       41.99      778.83    486.77 o   0.61099
   5  14   9       67.57     1070.90   1362.96 o   0.63033
  -9  15   9      163.81      584.13    681.48 o   0.64854
  -8  15   9      348.24     1168.25    486.77 o   0.63110
  -7  15   9     1794.88     2044.44    486.77 o   0.61605
  -6  15   9      422.13      876.19    486.77 o   0.60359
  -5  15   9      498.98      681.48    486.77 o   0.59388
  -4  15   9      128.37      292.06    486.77 o   0.58704
  -3  15   9      243.34      486.77    389.42 o   0.58319
  -2  15   9      291.82        0.00    389.42 o   0.58239
  -1  15   9        0.70      681.48    389.42 o   0.58464
   0  15   9        6.21      194.71    486.77 o   0.58991
   1  15   9     1401.51     1752.38    584.13 o   0.59812
   2  15   9       28.28        0.00    584.13 o   0.60915
   3  15   9      763.03      681.48    584.13 o   0.62285
   4  15   9       36.53      194.71    681.48 o   0.63905
  -7  16   9        4.19      194.71   1070.90 o   0.64577
  -6  16   9      173.97        0.00    389.42 o   0.63390
  -5  16   9       23.85        0.00    486.77 o   0.62465
  -4  16   9      707.10      876.19    584.13 o   0.61816
  -3  16   9       22.52        0.00    486.77 o   0.61451
  -2  16   9       78.31      292.06    486.77 o   0.61374
  -1  16   9     4187.66     3310.04    681.48 o   0.61588
   0  16   9      758.97     1849.73    778.83 o   0.62088
   1  16   9     1607.57     2920.63    778.83 o   0.62869
   2  16   9      158.00        0.00    584.13 o   0.63919
  -4  17   9      690.68      486.77   1265.60 o   0.64965
  -3  17   9      483.57     1849.73    973.54 o   0.64618
  -2  17   9     2869.28     4380.94    973.54 o   0.64545
  -1  17   9      169.45     1265.60   1168.25 o   0.64748
 -16   0  10       13.30        0.00    876.19 o   0.63882
 -15   0  10      270.53      876.19    876.19 o   0.60142
 -14   0  10     2889.62     4478.29    876.19 o   0.56469
 -13   0  10       60.74        0.00    389.42 o   0.52878
 -12   0  10    20877.94    20931.16   1070.90 o   0.49388
 -11   0  10     5242.39     3991.52    584.13 o   0.46020
 -10   0  10    23247.01    21709.99    876.19 o   0.42803
  -9   0  10     1847.02     1168.25    389.42 o   0.39775
  -8   0  10   199709.69   187991.02   2725.92 o   0.36982
  -7   0  10    12612.55    14019.01    584.13 o   0.34480
  -6   0  10    68864.99    63864.38   1362.96 o   0.32338
  -5   0  10   115814.67   121692.79   2239.15 o   0.30631
  -4   0  10    26453.76    23559.72    584.13 o   0.29436
  -3   0  10    99142.22   109328.80   3115.34 o   0.28814
  -2   0  10   148843.94   152456.70   2141.79 o   0.28805
  -1   0  10    25053.82    30666.58    876.19 o   0.29408
   0   0  10    13028.84     9832.78   1070.90 o   0.30587
   1   0  10   487170.56   482682.22   6814.80 o   0.32280
   2   0  10    80481.16    72334.20   3602.11 o   0.34409
   3   0  10   131238.14   117019.77   2336.50 o   0.36901
   4   0  10   198887.36   179715.91   3115.34 o   0.39686
   5   0  10   100372.78    89663.24   2531.21 o   0.42708
   6   0  10     1578.19     1849.73    584.13 o   0.45920
   7   0  10     1637.95     1849.73    584.13 o   0.49283
   8   0  10     1837.69     2823.27    681.48 o   0.52771
   9   0  10     6568.81     4478.29    778.83 o   0.56359
  10   0  10     6436.32     7106.86    973.54 o   0.60029
  11   0  10     3158.76     4088.88    876.19 o   0.63768
 -16   1  10      838.26     1655.02    681.48 o   0.63977
 -15   1  10      260.13     1557.67    584.13 o   0.60242
 -14   1  10     2982.09     3115.34    584.13 o   0.56576
 -13   1  10      320.40      486.77    389.42 o   0.52993
 -12   1  10       48.31      292.06    389.42 o   0.49510
 -11   1  10    24578.73    23559.72    778.83 o   0.46151
 -10   1  10      270.43      486.77    292.06 o   0.42944
  -9   1  10   101551.52   101832.52   1947.08 o   0.39927
  -8   1  10   120709.34   114099.16   1557.67 o   0.37145
  -7   1  10     1691.02     2336.50    292.06 o   0.34655
  -6   1  10    88831.06    87326.73   1070.90 o   0.32525
  -5   1  10     2818.73     2725.92    194.71 o   0.30828
  -4   1  10    23191.93    26383.00    486.77 o   0.29640
  -3   1  10    11349.92    13240.17    292.06 o   0.29024
  -2   1  10     7249.01     7204.21    292.06 o   0.29014
  -1   1  10    78237.41    77591.33    973.54 o   0.29613
   0   1  10    23360.53    23170.31    486.77 o   0.30784
   1   1  10     1289.72      778.83    194.71 o   0.32466
   2   1  10    54528.82    51305.68    973.54 o   0.34585
   3   1  10    24273.27    21223.22    584.13 o   0.37065
   4   1  10    13877.18    12850.76    486.77 o   0.39839
   5   1  10    14368.67    14700.49    778.83 o   0.42850
   6   1  10     5551.86     5743.90    584.13 o   0.46051
   7   1  10      192.49      194.71    292.06 o   0.49406
   8   1  10     1844.85     1947.08    486.77 o   0.52885
   9   1  10     4938.62     6425.38    681.48 o   0.56466
  10   1  10      232.41     1362.96    486.77 o   0.60130
  11   1  10      711.18     1557.67    486.77 o   0.63863
 -16   2  10      741.50     1460.31    681.48 o   0.64260
 -15   2  10      973.58     1460.31    486.77 o   0.60543
 -14   2  10      578.76     1265.60    486.77 o   0.56896
 -13   2  10      529.03     1168.25    486.77 o   0.53334
 -12   2  10      138.76       97.35    389.42 o   0.49875
 -11   2  10     6939.31     7788.34    584.13 o   0.46542
 -10   2  10      190.87      486.77    292.06 o   0.43365
  -9   2  10    27352.68    24825.33    681.48 o   0.40379
  -8   2  10      423.39        0.00    194.71 o   0.37630
  -7   2  10     2333.84     3407.40    292.06 o   0.35175
  -6   2  10    87039.02    93946.84   1070.90 o   0.33078
  -5   2  10     1464.67     2433.86    194.71 o   0.31411
  -4   2  10    84008.66    78662.21    973.54 o   0.30246
  -3   2  10    37320.18    35144.88    584.13 o   0.29642
  -2   2  10     7967.32     7983.05    389.42 o   0.29633
  -1   2  10     2236.52     1849.73    194.71 o   0.30220
   0   2  10    12516.02    11001.03    389.42 o   0.31368
   1   2  10    10788.48    10319.55    389.42 o   0.33021
   2   2  10    27198.55    27843.31    778.83 o   0.35106
   3   2  10    13651.84    14505.78    486.77 o   0.37551
   4   2  10     6869.96     6522.73    389.42 o   0.40292
   5   2  10     4535.52     3699.46    486.77 o   0.43271
   6   2  10       20.28      194.71    292.06 o   0.46443
   7   2  10     8234.44     7885.69    681.48 o   0.49772
   8   2  10     4157.49     4186.23    584.13 o   0.53227
   9   2  10      266.52      194.71    389.42 o   0.56787
  10   2  10     7838.35     8080.40    778.83 o   0.60431
  11   2  10      131.00       97.35    486.77 o   0.64146
 -16   3  10     5041.10     6620.09    778.83 o   0.64729
 -15   3  10      950.55     1655.02    584.13 o   0.61040
 -14   3  10      266.05      584.13    486.77 o   0.57425
 -13   3  10      464.55     1362.96    486.77 o   0.53898
 -12   3  10     1551.59     1168.25    486.77 o   0.50478
 -11   3  10     9442.78    10124.84    778.83 o   0.47188
 -10   3  10      410.62        0.00    292.06 o   0.44057
  -9   3  10      625.51      584.13    292.06 o   0.41121
  -8   3  10       35.97        0.00    194.71 o   0.38426
  -7   3  10    10588.66     9832.78    681.48 o   0.36024
  -6   3  10     1597.14     1557.67    194.71 o   0.33980
  -5   3  10    65162.74    74378.63    973.54 o   0.32360
  -4   3  10    14660.99    14116.36    389.42 o   0.31230
  -3   3  10   181229.13   183318.00   1947.08 o   0.30646
  -2   3  10     8393.11     8372.46    292.06 o   0.30637
  -1   3  10    19309.75    17036.99    389.42 o   0.31204
   0   3  10    22223.41    19957.62    486.77 o   0.32318
   1   3  10    12889.99    11974.57    389.42 o   0.33924
   2   3  10      418.74      292.06    194.71 o   0.35957
   3   3  10     5163.75     4186.23    389.42 o   0.38348
   4   3  10     9095.92     7204.21    389.42 o   0.41035
   5   3  10     5863.37     5938.61    584.13 o   0.43964
   6   3  10    38695.56    34658.11   1362.96 o   0.47090
   7   3  10     1011.48      681.48    389.42 o   0.50376
   8   3  10    11808.73    11487.80    778.83 o   0.53793
   9   3  10     1612.86     3115.34    486.77 o   0.57317
  10   3  10      811.18     1460.31    486.77 o   0.60929
  11   3  10      717.39     1265.60    973.54 o   0.64616
 -15   4  10     1749.42     3017.98    584.13 o   0.61730
 -14   4  10     4517.58     4867.71    681.48 o   0.58158
 -13   4  10      426.69      486.77    486.77 o   0.54678
 -12   4  10     1292.48     1655.02    486.77 o   0.51310
 -11   4  10     3385.25     3699.46    584.13 o   0.48077
 -10   4  10     3547.42     3699.46    389.42 o   0.45007
  -9   4  10     6289.22     5451.84    389.42 o   0.42138
  -8   4  10     1019.68     1168.25    292.06 o   0.39512
  -7   4  10       79.65      292.06    194.71 o   0.37181
  -6   4  10        1.30      292.06    194.71 o   0.35204
  -5   4  10     4676.64     4965.07    292.06 o   0.33643
  -4   4  10    97699.93   102514.00   1168.25 o   0.32558
  -3   4  10    29183.70    27551.25    584.13 o   0.31997
  -2   4  10      584.14      681.48    194.71 o   0.31989
  -1   4  10       54.26      194.71    194.71 o   0.32533
   0   4  10    18431.56    18205.24    486.77 o   0.33603
   1   4  10    35211.35    30763.93    584.13 o   0.35150
   2   4  10    23904.43    23657.08    584.13 o   0.37116
   3   4  10     2364.80     2141.79    292.06 o   0.39437
   4   4  10    84459.59    75449.52   1265.60 o   0.42055
   5   4  10      589.43      292.06    389.42 o   0.44917
   6   4  10     2230.57     2141.79    486.77 o   0.47981
   7   4  10     6699.38     5646.54    681.48 o   0.51210
   8   4  10     1154.24     2141.79    486.77 o   0.54574
   9   4  10     5663.26     6133.32    681.48 o   0.58051
  10   4  10      835.81     1070.90    584.13 o   0.61620
 -15   5  10      975.38     1655.02    584.13 o   0.62606
 -14   5  10      289.84     1168.25    486.77 o   0.59086
 -13   5  10       99.47        0.00    486.77 o   0.55665
 -12   5  10     3656.47     4186.23    584.13 o   0.52360
 -11   5  10     8920.72    10124.84    778.83 o   0.49196
 -10   5  10     2771.74     2433.86    389.42 o   0.46201
  -9   5  10    13215.65    13142.82    584.13 o   0.43411
  -8   5  10      565.09      584.13    292.06 o   0.40867
  -7   5  10     6175.91     6133.32    486.77 o   0.38618
  -6   5  10      172.52      194.71    194.71 o   0.36718
  -5   5  10      578.03       97.35    194.71 o   0.35224
  -4   5  10      744.02      973.54    194.71 o   0.34189
  -3   5  10     6613.67     7009.50    389.42 o   0.33656
  -2   5  10    14875.81    14116.36    389.42 o   0.33648
  -1   5  10    18044.37    17718.47    486.77 o   0.34166
   0   5  10    11732.77    11001.03    389.42 o   0.35186
   1   5  10    30885.46    29887.75    584.13 o   0.36666
   2   5  10      175.55        0.00    194.71 o   0.38555
   3   5  10      112.00       97.35    194.71 o   0.40794
   4   5  10       35.12       97.35    194.71 o   0.43330
   5   5  10     8905.61     8761.88    681.48 o   0.46113
   6   5  10        0.06        0.00    292.06 o   0.49103
   7   5  10    13702.28    12948.11    778.83 o   0.52262
   8   5  10      432.67      681.48    389.42 o   0.55563
   9   5  10      605.43     1168.25    389.42 o   0.58981
  10   5  10      389.82      194.71    486.77 o   0.62498
 -15   6  10      345.13      681.48    681.48 o   0.63660
 -14   6  10      469.62      973.54    681.48 o   0.60202
 -13   6  10       39.02      876.19    584.13 o   0.56848
 -12   6  10     2805.39     3017.98    681.48 o   0.53616
 -11   6  10    28030.57    24241.21    973.54 o   0.50531
 -10   6  10     5241.19     4283.59    486.77 o   0.47620
  -9   6  10    22507.69    17523.76    681.48 o   0.44918
  -8   6  10      360.73      292.06    292.06 o   0.42464
  -7   6  10      280.27      389.42    194.71 o   0.40304
  -6   6  10      167.76        0.00    292.06 o   0.38488
  -5   6  10    16027.39    16355.51    486.77 o   0.37065
  -4   6  10    31166.20    29498.33    681.48 o   0.36083
  -3   6  10     3499.22     4186.23    292.06 o   0.35578
  -2   6  10    11198.49     9443.36    389.42 o   0.35570
  -1   6  10    34050.47    32808.38    876.19 o   0.36061
   0   6  10     5211.87     5743.90    292.06 o   0.37029
   1   6  10     1151.73      876.19    194.71 o   0.38438
   2   6  10    11344.16    10514.26    389.42 o   0.40244
   3   6  10    65338.39    63572.31   1460.31 o   0.42394
   4   6  10     2500.91     2628.56    292.06 o   0.44839
   5   6  10      218.28      486.77    292.06 o   0.47534
   6   6  10      580.66      681.48    389.42 o   0.50439
   7   6  10      353.64      584.13    389.42 o   0.53520
   8   6  10      811.19     1265.60    486.77 o   0.56748
   9   6  10      261.89      584.13    486.77 o   0.60099
  10   6  10     1510.63     1849.73    681.48 o   0.63553
 -15   7  10      230.63        0.00    876.19 o   0.64883
 -14   7  10     1730.78      681.48    486.77 o   0.61494
 -13   7  10      663.15     1947.08    681.48 o   0.58215
 -12   7  10       20.86      778.83    389.42 o   0.55063
 -11   7  10     2664.66     2725.92    486.77 o   0.52064
 -10   7  10     6752.51     5354.48    486.77 o   0.49243
  -9   7  10     9206.31     6717.44    486.77 o   0.46635
  -8   7  10     1411.19     2044.44    389.42 o   0.44277
  -7   7  10     7373.79     8859.23    584.13 o   0.42210
  -6   7  10     8310.85     7593.63    486.77 o   0.40479
  -5   7  10    20341.67    17815.82    584.13 o   0.39129
  -4   7  10    10279.12     9151.30    486.77 o   0.38200
  -3   7  10    98243.30    89468.54   1362.96 o   0.37724
  -2   7  10    21997.28    19081.43    681.48 o   0.37717
  -1   7  10    24686.39    22391.47    584.13 o   0.38179
   0   7  10    47503.09    47898.28    973.54 o   0.39095
   1   7  10      305.30      292.06    292.06 o   0.40432
   2   7  10     9286.87     9638.07    486.77 o   0.42152
   3   7  10     4472.08     3991.52    292.06 o   0.44210
   4   7  10     2253.52     2044.44    292.06 o   0.46560
   5   7  10      158.66      681.48    292.06 o   0.49161
   6   7  10      913.48      584.13    389.42 o   0.51975
   7   7  10     4677.74     5646.54    584.13 o   0.54970
   8   7  10      823.01     1362.96    486.77 o   0.58117
   9   7  10      774.19     1168.25    486.77 o   0.61393
  10   7  10       99.97      194.71    681.48 o   0.64779
 -14   8  10      240.89        0.00    486.77 o   0.62953
 -13   8  10     1760.71     3115.34    584.13 o   0.59753
 -12   8  10      284.15        0.00    486.77 o   0.56687
 -11   8  10     1536.97      778.83    389.42 o   0.53778
 -10   8  10    18976.01    16744.93    973.54 o   0.51053
  -9   8  10      113.68        0.00    292.06 o   0.48542
  -8   8  10    26302.06    21320.58    681.48 o   0.46281
  -7   8  10     1895.52     2336.50    389.42 o   0.44308
  -6   8  10     1387.79      778.83    292.06 o   0.42662
  -5   8  10    15791.52    14311.07    584.13 o   0.41383
  -4   8  10    79108.14    72626.26   1362.96 o   0.40506
  -3   8  10      976.05      778.83    292.06 o   0.40057
  -2   8  10    41279.79    38065.50    973.54 o   0.40050
  -1   8  10     1236.08     1168.25    292.06 o   0.40486
   0   8  10      974.35      681.48    292.06 o   0.41350
   1   8  10     6740.20     5841.25    389.42 o   0.42617
   2   8  10     5151.49     4478.29    389.42 o   0.44253
   3   8  10    21153.38    19957.62    584.13 o   0.46217
   4   8  10        1.39       97.35    292.06 o   0.48470
   5   8  10      436.21        0.00    584.13 o   0.50973
   6   8  10     8089.64     9443.36    681.48 o   0.53692
   7   8  10      625.17     2336.50    584.13 o   0.56596
   8   8  10     1120.04     2433.86    681.48 o   0.59658
   9   8  10       78.17      194.71    584.13 o   0.62854
 -14   9  10      291.88       97.35    876.19 o   0.64566
 -13   9  10     1577.58     2336.50    584.13 o   0.61450
 -12   9  10       25.59     1362.96    486.77 o   0.58473
 -11   9  10      288.47     1460.31    584.13 o   0.55657
 -10   9  10    11361.13    11001.03    778.83 o   0.53029
  -9   9  10    19968.23    18886.72    778.83 o   0.50616
  -8   9  10      900.05     1849.73    389.42 o   0.48452
  -7   9  10      835.18      778.83    389.42 o   0.46571
  -6   9  10     9320.44    10222.19    584.13 o   0.45008
  -5   9  10    47900.12    43906.76   1362.96 o   0.43798
  -4   9  10    11317.08    10806.32    584.13 o   0.42970
  -3   9  10    75308.33    72626.26   1362.96 o   0.42547
  -2   9  10    12727.11    12948.11    973.54 o   0.42540
  -1   9  10    12394.20    13045.47    584.13 o   0.42951
   0   9  10     6266.79     6717.44    486.77 o   0.43767
   1   9  10     4012.74     4673.00    389.42 o   0.44966
   2   9  10    32428.80    30179.81    876.19 o   0.46518
   3   9  10     8935.21     8469.82    486.77 o   0.48390
   4   9  10    13717.35    13532.24    778.83 o   0.50547
   5   9  10     3819.34     3699.46    584.13 o   0.52952
   6   9  10    10275.69     9832.78    778.83 o   0.55575
   7   9  10     1412.97     2531.21    584.13 o   0.58385
   8   9  10     4582.41     5646.54    778.83 o   0.61357
   9   9  10      363.11      486.77   1362.96 o   0.64469
 -13  10  10      597.09     1557.67    584.13 o   0.63293
 -12  10  10     2244.03     2433.86    584.13 o   0.60407
 -11  10  10      985.02      876.19    389.42 o   0.57685
 -10  10  10      283.90      778.83    389.42 o   0.55154
  -9  10  10      679.74      876.19    389.42 o   0.52838
  -8  10  10    12398.00    11001.03    584.13 o   0.50769
  -7  10  10     4890.80     4478.29    486.77 o   0.48976
  -6  10  10    14217.74    14116.36    681.48 o   0.47493
  -5  10  10    39960.50    39233.75   1070.90 o   0.46348
  -4  10  10     4658.91     4380.94    486.77 o   0.45566
  -3  10  10     8507.55     8664.53    584.13 o   0.45167
  -2  10  10      172.01       97.35    292.06 o   0.45161
  -1  10  10     7434.13     7009.50    486.77 o   0.45548
   0  10  10    20940.06    17329.05    681.48 o   0.46318
   1  10  10     4116.14     4283.59    486.77 o   0.47453
   2  10  10     3093.83     2920.63    486.77 o   0.48927
   3  10  10     1442.55     1849.73    389.42 o   0.50710
   4  10  10     9891.03    10124.84    681.48 o   0.52771
   5  10  10    11307.06    11001.03    876.19 o   0.55080
   6  10  10     3021.72     3017.98    584.13 o   0.57606
   7  10  10     1846.28     1557.67    584.13 o   0.60321
   8  10  10      119.64        0.00    486.77 o   0.63203
 -12  11  10     1082.70     1070.90    584.13 o   0.62474
 -11  11  10     1714.53     2725.92    584.13 o   0.59847
 -10  11  10      282.96     1070.90    486.77 o   0.57411
  -9  11  10       53.54      292.06    389.42 o   0.55190
  -8  11  10     9027.56     9735.42    973.54 o   0.53212
  -7  11  10     1568.58     2044.44    389.42 o   0.51505
  -6  11  10     5397.40     6620.09    973.54 o   0.50096
  -5  11  10      968.46     1168.25    389.42 o   0.49012
  -4  11  10      485.90      778.83    389.42 o   0.48273
  -3  11  10    22511.24    21904.70    778.83 o   0.47897
  -2  11  10     3842.60     4088.88    486.77 o   0.47892
  -1  11  10      266.05      681.48    292.06 o   0.48257
   0  11  10      577.59      389.42    486.77 o   0.48984
   1  11  10      520.05     1557.67    389.42 o   0.50058
   2  11  10      653.99      292.06    389.42 o   0.51458
   3  11  10       24.40      389.42    389.42 o   0.53156
   4  11  10     5700.56     6620.09    584.13 o   0.55126
   5  11  10      105.70      292.06    389.42 o   0.57340
   6  11  10     1036.08     1947.08    486.77 o   0.59770
   7  11  10     1453.76     2920.63    584.13 o   0.62392
 -12  12  10     3476.48     3894.17   1265.60 o   0.64663
 -11  12  10      143.44      778.83    584.13 o   0.62128
 -10  12  10    19735.80    19568.20    973.54 o   0.59785
  -9  12  10      105.95      389.42    486.77 o   0.57656
  -8  12  10     8806.03     9443.36    681.48 o   0.55765
  -7  12  10     3793.12     3796.81    486.77 o   0.54139
  -6  12  10      218.52      584.13    389.42 o   0.52800
  -5  12  10     2646.11     3017.98    486.77 o   0.51773
  -4  12  10    22152.23    20833.81    876.19 o   0.51074
  -3  12  10     1290.03     1265.60    389.42 o   0.50719
  -2  12  10     8195.03     7398.92    681.48 o   0.50713
  -1  12  10      634.44      973.54    389.42 o   0.51058
   0  12  10     5994.89     5743.90    584.13 o   0.51747
   1  12  10     1125.86     1460.31    389.42 o   0.52765
   2  12  10     9179.17     9151.30    681.48 o   0.54094
   3  12  10     1323.63      973.54    389.42 o   0.55712
   4  12  10      574.39     1557.67    778.83 o   0.57595
   5  12  10        0.07      584.13    584.13 o   0.59717
   6  12  10     2423.46     4770.36    681.48 o   0.62054
   7  12  10     4008.68     4770.36    681.48 o   0.64583
 -11  13  10      251.85      292.06    486.77 o   0.64517
 -10  13  10      801.06      973.54    486.77 o   0.62263
  -9  13  10     4396.30     5549.19    681.48 o   0.60222
  -8  13  10     2525.55     2628.56    486.77 o   0.58414
  -7  13  10        5.38      194.71    389.42 o   0.56864
  -6  13  10      522.83      292.06    584.13 o   0.55591
  -5  13  10      375.18      778.83    389.42 o   0.54616
  -4  13  10      430.77      389.42    389.42 o   0.53954
  -3  13  10        7.65       97.35    389.42 o   0.53618
  -2  13  10      247.90       97.35    389.42 o   0.53613
  -1  13  10       66.70      486.77    389.42 o   0.53939
   0  13  10     1043.52     1557.67    486.77 o   0.54591
   1  13  10     1381.75      973.54    389.42 o   0.55557
   2  13  10      130.72      292.06    389.42 o   0.56821
   3  13  10       29.29      584.13    389.42 o   0.58363
   4  13  10     2309.93     3894.17    778.83 o   0.60163
   5  13  10     5061.73     5841.25   2433.86 o   0.62198
   6  13  10     6663.85     8080.40   1168.25 o   0.64445
 -10  14  10      475.84      876.19    778.83 o   0.64833
  -9  14  10      205.74      389.42    486.77 o   0.62875
  -8  14  10        0.22      486.77    486.77 o   0.61146
  -7  14  10     1051.87     1752.38    486.77 o   0.59667
  -6  14  10      568.86     1070.90    681.48 o   0.58455
  -5  14  10      277.77      486.77    389.42 o   0.57528
  -4  14  10        3.86      681.48    486.77 o   0.56901
  -3  14  10     1683.58     2044.44    486.77 o   0.56582
  -2  14  10      355.32      292.06    389.42 o   0.56577
  -1  14  10      125.66        0.00    584.13 o   0.56886
   0  14  10       79.42      389.42    584.13 o   0.57505
   1  14  10     1354.93     1168.25    681.48 o   0.58423
   2  14  10       46.09      584.13    486.77 o   0.59626
   3  14  10     1199.73     2336.50    486.77 o   0.61098
   4  14  10     4963.98     6620.09   1265.60 o   0.62819
   5  14  10     2742.99     5159.77   1362.96 o   0.64771
  -8  15  10      283.73     1362.96    486.77 o   0.63951
  -7  15  10      401.89      876.19    584.13 o   0.62538
  -6  15  10        1.08        0.00    584.13 o   0.61383
  -5  15  10       92.63        0.00    486.77 o   0.60501
  -4  15  10      427.82      486.77    486.77 o   0.59904
  -3  15  10        1.40        0.00    486.77 o   0.59602
  -2  15  10      324.57     1070.90    486.77 o   0.59597
  -1  15  10      957.90     1655.02    584.13 o   0.59891
   0  15  10       89.43      486.77    486.77 o   0.60479
   1  15  10      880.66     1655.02    584.13 o   0.61352
   2  15  10     1787.11     1849.73    584.13 o   0.62499
   3  15  10     1331.16     2725.92    876.19 o   0.63904
  -6  16  10        0.33        0.00    584.13 o   0.64365
  -5  16  10        3.67        0.00    876.19 o   0.63525
  -4  16  10     1096.72      194.71    778.83 o   0.62957
  -3  16  10        1.30      584.13    486.77 o   0.62669
  -2  16  10       22.30     1070.90    584.13 o   0.62665
  -1  16  10     2038.08     2336.50    584.13 o   0.62944
   0  16  10      137.88        0.00    486.77 o   0.63504
   1  16  10      987.56     1557.67    681.48 o   0.64336
 -16   1  11      330.03      292.06    681.48 o   0.64404
 -15   1  11     4773.98     7009.50    876.19 o   0.60768
 -14   1  11     1681.41     2044.44    584.13 o   0.57213
 -13   1  11       52.63      486.77    389.42 o   0.53755
 -12   1  11       76.24        0.00    389.42 o   0.50413
 -11   1  11       18.65        0.00    292.06 o   0.47212
 -10   1  11     8361.75     5646.54    389.42 o   0.44183
  -9   1  11    25688.90    21709.99    584.13 o   0.41363
  -8   1  11    73128.39    64837.91   1265.60 o   0.38799
  -7   1  11      302.53      486.77    194.71 o   0.36544
  -6   1  11       58.17        0.00    194.71 o   0.34658
  -5   1  11     2388.65     2336.50    194.71 o   0.33205
  -4   1  11     4661.68     5549.19    389.42 o   0.32243
  -3   1  11        0.02        0.00    194.71 o   0.31816
  -2   1  11    70116.45    67855.89   1070.90 o   0.31947
  -1   1  11    45139.02    45756.49    876.19 o   0.32627
   0   1  11    83986.92    81193.43   1265.60 o   0.33825
   1   1  11    21097.37    22099.41    584.13 o   0.35488
   2   1  11    86945.94    80511.95   1362.96 o   0.37554
   3   1  11   170884.83   155669.41   2044.44 o   0.39960
   4   1  11      280.11        0.00    292.06 o   0.42650
   5   1  11    11326.20     9638.07    681.48 o   0.45572
   6   1  11     2496.65     1265.60    389.42 o   0.48686
   7   1  11      161.80      486.77    389.42 o   0.51956
   8   1  11      305.30        0.00    389.42 o   0.55355
   9   1  11      423.77     1070.90    389.42 o   0.58861
  10   1  11       11.20      389.42    486.77 o   0.62455
 -16   2  11      870.24     1168.25    876.19 o   0.64685
 -15   2  11      325.46      584.13    584.13 o   0.61066
 -14   2  11      161.15      194.71    389.42 o   0.57529
 -13   2  11     6634.52     7398.92    681.48 o   0.54091
 -12   2  11     4216.81     4478.29    584.13 o   0.50771
 -11   2  11      992.25      973.54    389.42 o   0.47595
 -10   2  11    79195.84    71068.59   1265.60 o   0.44591
  -9   2  11    37808.17    34366.04    876.19 o   0.41800
  -8   2  11    29737.50    25409.45    681.48 o   0.39264
  -7   2  11    21393.88    20639.10    681.48 o   0.37037
  -6   2  11    13873.38    13337.53    389.42 o   0.35178
  -5   2  11    10067.07    10708.96    292.06 o   0.33747
  -4   2  11    15567.53    14992.55    389.42 o   0.32801
  -3   2  11     1088.85      681.48    194.71 o   0.32381
  -2   2  11    33535.28    34950.17    584.13 o   0.32510
  -1   2  11     1104.82     1655.02    389.42 o   0.33179
   0   2  11    54436.63    50818.90   1070.90 o   0.34358
   1   2  11      206.53       97.35    194.71 o   0.35996
   2   2  11    19653.48    15771.38    486.77 o   0.38034
   3   2  11        3.60      194.71    194.71 o   0.40412
   4   2  11    67263.28    62014.64   1265.60 o   0.43073
   5   2  11      200.78      292.06    292.06 o   0.45969
   6   2  11      889.73      194.71    292.06 o   0.49057
   7   2  11     3258.86     3699.46    486.77 o   0.52304
   8   2  11     1232.05     1265.60    389.42 o   0.55682
   9   2  11      200.69      292.06    389.42 o   0.59168
  10   2  11       50.40        0.00    389.42 o   0.62745
 -15   3  11     1079.11     3017.98    778.83 o   0.61559
 -14   3  11      754.73     2044.44    584.13 o   0.58053
 -13   3  11     3622.80     3504.75    584.13 o   0.54647
 -12   3  11     9268.94    10222.19    778.83 o   0.51364
 -11   3  11    16748.51    14992.55    876.19 o   0.48226
 -10   3  11    14815.62    13142.82    486.77 o   0.45265
  -9   3  11    77512.38    75838.95   1168.25 o   0.42517
  -8   3  11     1459.29      973.54    292.06 o   0.40027
  -7   3  11     2712.94     3017.98    292.06 o   0.37845
  -6   3  11    11364.62    11682.51    389.42 o   0.36027
  -5   3  11    14219.34    14408.43    486.77 o   0.34632
  -4   3  11    60325.55    62501.41    876.19 o   0.33710
  -3   3  11    54298.75    55881.33    876.19 o   0.33302
  -2   3  11     5675.64     4575.65    389.42 o   0.33427
  -1   3  11      508.36      389.42    194.71 o   0.34078
   0   3  11     5484.33     4867.71    292.06 o   0.35227
   1   3  11     5868.13     4867.71    389.42 o   0.36826
   2   3  11    61655.80    56465.45    973.54 o   0.38821
   3   3  11     4007.49     3017.98    292.06 o   0.41154
   4   3  11    46650.36    44198.82   1265.60 o   0.43770
   5   3  11     2767.01     2628.56    389.42 o   0.46622
   6   3  11       49.07      194.71    292.06 o   0.49670
   7   3  11      726.82      486.77    389.42 o   0.52879
   8   3  11     1711.80     2044.44    486.77 o   0.56223
   9   3  11      125.48       97.35    389.42 o   0.59677
  10   3  11      157.05      973.54    486.77 o   0.63225
 -15   4  11      630.90     1947.08    584.13 o   0.62243
 -14   4  11     2517.33     3212.69    584.13 o   0.58778
 -13   4  11     1308.47      584.13    486.77 o   0.55417
 -12   4  11      198.29      584.13    389.42 o   0.52181
 -11   4  11    24039.42    20931.16    973.54 o   0.49096
 -10   4  11     3473.10     3991.52    584.13 o   0.46191
  -9   4  11    10898.21     8859.23    486.77 o   0.43501
  -8   4  11    11882.22    12363.99    681.48 o   0.41071
  -7   4  11    21588.75    21125.87    681.48 o   0.38948
  -6   4  11      679.50      778.83    194.71 o   0.37184
  -5   4  11      561.23     1070.90    292.06 o   0.35833
  -4   4  11   105580.23   103974.31   1557.67 o   0.34944
  -3   4  11    10877.53    10027.49    389.42 o   0.34551
  -2   4  11     4022.50     4186.23    389.42 o   0.34671
  -1   4  11     8406.69     7885.69    389.42 o   0.35299
   0   4  11     2991.87     1947.08    194.71 o   0.36409
   1   4  11    25335.78    22683.54    973.54 o   0.37959
   2   4  11    21669.20    19178.78    681.48 o   0.39897
   3   4  11    39340.63    33489.85    778.83 o   0.42170
   4   4  11    20338.54    17913.18    681.48 o   0.44727
   5   4  11     1228.68      778.83    292.06 o   0.47522
   6   4  11      355.43      292.06    292.06 o   0.50515
   7   4  11      205.17        0.00    389.42 o   0.53674
   8   4  11      832.98     1362.96    584.13 o   0.56971
   9   4  11      963.67      778.83    486.77 o   0.60383
  10   4  11     1079.30     1557.67    486.77 o   0.63891
 -15   5  11      951.32     1460.31    584.13 o   0.63112
 -14   5  11     2044.61     2433.86    584.13 o   0.59697
 -13   5  11     1402.09     2239.15    486.77 o   0.56391
 -12   5  11      265.04      973.54    486.77 o   0.53214
 -11   5  11    12327.43    10708.96    681.48 o   0.50193
 -10   5  11     2715.05     2823.27    389.42 o   0.47355
  -9   5  11    12224.65    11974.57    584.13 o   0.44735
  -8   5  11        0.02      194.71    292.06 o   0.42376
  -7   5  11    11203.61    10514.26    486.77 o   0.40321
  -6   5  11       79.55      389.42    194.71 o   0.38620
  -5   5  11    70309.61    66687.64   1070.90 o   0.37322
  -4   5  11     6442.86     5451.84    486.77 o   0.36468
  -3   5  11   101637.71   100469.56   1557.67 o   0.36092
  -2   5  11      465.72      389.42    194.71 o   0.36207
  -1   5  11      378.43       97.35    194.71 o   0.36809
   0   5  11      226.35        0.00    194.71 o   0.37875
   1   5  11     7347.89     7496.28    389.42 o   0.39367
   2   5  11      810.73      681.48    292.06 o   0.41239
   3   5  11     3061.06     2531.21    292.06 o   0.43442
   4   5  11     7939.40     8664.53    486.77 o   0.45928
   5   5  11      332.15      486.77    292.06 o   0.48654
   6   5  11     5050.16     5451.84    584.13 o   0.51582
   7   5  11     3472.35     3212.69    486.77 o   0.54679
   8   5  11      619.13     1362.96    486.77 o   0.57918
   9   5  11      146.27      584.13    389.42 o   0.61278
  10   5  11     3289.45     4186.23   1362.96 o   0.64738
 -15   6  11     1570.70     2239.15    584.13 o   0.64157
 -14   6  11      618.76      973.54    584.13 o   0.60801
 -13   6  11      286.00      973.54    584.13 o   0.57559
 -12   6  11       37.21      292.06    389.42 o   0.54451
 -11   6  11      801.38      194.71    389.42 o   0.51501
 -10   6  11     3899.97     3602.11    389.42 o   0.48739
  -9   6  11     5222.12     5451.84    778.83 o   0.46199
  -8   6  11     5406.05     4380.94    389.42 o   0.43918
  -7   6  11     1048.72     1168.25    292.06 o   0.41939
  -6   6  11      236.55      194.71    292.06 o   0.40307
  -5   6  11    24387.61    21028.51    681.48 o   0.39064
  -4   6  11    12052.72    12071.92    486.77 o   0.38250
  -3   6  11     8321.86     7885.69    389.42 o   0.37891
  -2   6  11      873.53      486.77    194.71 o   0.38000
  -1   6  11    12266.02    12753.40    486.77 o   0.38574
   0   6  11      147.14        0.00    194.71 o   0.39593
   1   6  11      774.72      584.13    292.06 o   0.41022
   2   6  11     4119.10     4575.65    292.06 o   0.42822
   3   6  11      740.45      778.83    292.06 o   0.44947
   4   6  11     5221.07     5354.48    486.77 o   0.47354
   5   6  11       41.16      292.06    389.42 o   0.50003
   6   6  11     1319.37     1849.73    486.77 o   0.52856
   7   6  11      198.96      681.48    389.42 o   0.55883
   8   6  11     4331.42     5451.84    584.13 o   0.59056
   9   6  11      141.89      486.77    486.77 o   0.62354
 -14   7  11       15.81      389.42    486.77 o   0.62081
 -13   7  11      825.93     1557.67    486.77 o   0.58909
 -12   7  11     2532.06     2823.27    584.13 o   0.55876
 -11   7  11      108.54      194.71    389.42 o   0.53006
 -10   7  11        0.74       97.35    292.06 o   0.50327
  -9   7  11      521.09      486.77    292.06 o   0.47871
  -8   7  11     4232.25     4770.36    389.42 o   0.45673
  -7   7  11     4106.66     3602.11    389.42 o   0.43774
  -6   7  11     6328.24     5159.77    486.77 o   0.42213
  -5   7  11      780.58      681.48    292.06 o   0.41028
  -4   7  11    34500.00    30471.88    876.19 o   0.40253
  -3   7  11     4306.67     4575.65    389.42 o   0.39912
  -2   7  11     7366.88     7398.92    389.42 o   0.40016
  -1   7  11     3641.76     4575.65    486.77 o   0.40562
   0   7  11     4722.35     4478.29    389.42 o   0.41531
   1   7  11     7103.54     7593.63    486.77 o   0.42896
   2   7  11     6353.97     6522.73    389.42 o   0.44621
   3   7  11     3803.92     3796.81    389.42 o   0.46664
   4   7  11      179.63      194.71    292.06 o   0.48987
   5   7  11      853.15      194.71    389.42 o   0.51551
   6   7  11       39.78      389.42    486.77 o   0.54323
   7   7  11     1077.85      973.54    486.77 o   0.57273
   8   7  11      334.95      681.48    486.77 o   0.60373
   9   7  11       95.57     1362.96    584.13 o   0.63603
 -14   8  11     1731.31     3212.69    681.48 o   0.63526
 -13   8  11      706.50     2044.44    584.13 o   0.60430
 -12   8  11      274.53      778.83    486.77 o   0.57477
 -11   8  11        8.06       97.35    389.42 o   0.54691
 -10   8  11     1287.71     1947.08    584.13 o   0.52099
  -9   8  11       66.89      778.83    292.06 o   0.49730
  -8   8  11     9449.43     9832.78    584.13 o   0.47619
  -7   8  11    11071.22     9930.13    584.13 o   0.45800
  -6   8  11      188.00      486.77    292.06 o   0.44310
  -5   8  11    20846.61    19860.26    778.83 o   0.43183
  -4   8  11      731.78      681.48    292.06 o   0.42447
  -3   8  11     3508.52     4088.88    389.42 o   0.42124
  -2   8  11     3695.64     3504.75    389.42 o   0.42223
  -1   8  11     1752.77     2044.44    292.06 o   0.42740
   0   8  11     6476.31     6620.09    486.77 o   0.43662
   1   8  11    33294.65    30277.16    778.83 o   0.44962
   2   8  11     3595.75     3504.75    389.42 o   0.46610
   3   8  11     4948.48     5451.84    486.77 o   0.48570
   4   8  11     1602.85     2044.44    389.42 o   0.50805
   5   8  11       27.32      486.77    389.42 o   0.53282
   6   8  11       62.38      389.42    584.13 o   0.55969
   7   8  11       52.03      486.77    486.77 o   0.58835
   8   8  11      556.28     1362.96    584.13 o   0.61858
 -13   9  11      263.47      876.19    584.13 o   0.62108
 -12   9  11      371.99      681.48    584.13 o   0.59239
 -11   9  11      316.52      681.48    486.77 o   0.56540
 -10   9  11        0.00      681.48    292.06 o   0.54037
  -9   9  11      291.76      389.42    292.06 o   0.51757
  -8   9  11     3592.19     2725.92    486.77 o   0.49731
  -7   9  11        9.47      194.71    292.06 o   0.47993
  -6   9  11     9616.24     9151.30    584.13 o   0.46573
  -5   9  11     5500.69     4478.29    486.77 o   0.45502
  -4   9  11    17700.24    14603.14    681.48 o   0.44805
  -3   9  11    18125.56    18692.01    778.83 o   0.44498
  -2   9  11    14878.04    14019.01    681.48 o   0.44592
  -1   9  11       72.30        0.00    292.06 o   0.45082
   0   9  11     9816.03     9832.78    486.77 o   0.45956
   1   9  11      496.22      681.48    292.06 o   0.47194
   2   9  11        0.50        0.00    194.71 o   0.48766
   3   9  11        3.59      194.71    292.06 o   0.50643
   4   9  11      169.05        0.00    389.42 o   0.52791
   5   9  11      704.82      681.48    584.13 o   0.55179
   6   9  11      872.10     2239.15    486.77 o   0.57777
   7   9  11       15.88     1168.25    486.77 o   0.60558
   8   9  11      502.88     1362.96    584.13 o   0.63498
 -13  10  11      338.86      584.13    584.13 o   0.63932
 -12  10  11       60.64      389.42    584.13 o   0.61149
 -11  10  11      498.45      681.48    681.48 o   0.58538
 -10  10  11      116.37      681.48    389.42 o   0.56123
  -9  10  11      441.36        0.00    389.42 o   0.53932
  -8  10  11      567.78      486.77    389.42 o   0.51991
  -7  10  11      380.40        0.00    292.06 o   0.50331
  -6  10  11    17401.96    16842.28    778.83 o   0.48979
  -5  10  11      932.31      194.71    292.06 o   0.47961
  -4  10  11    16317.80    14019.01   1168.25 o   0.47300
  -3  10  11    14831.32    14019.01    681.48 o   0.47010
  -2  10  11     1472.53      876.19    389.42 o   0.47099
  -1  10  11    16541.89    14311.07    681.48 o   0.47563
   0  10  11      963.88     1168.25    292.06 o   0.48393
   1  10  11     2107.48     2433.86    389.42 o   0.49569
   2  10  11       20.61      486.77    292.06 o   0.51069
   3  10  11      254.94        0.00    292.06 o   0.52863
   4  10  11     2422.99     2823.27    486.77 o   0.54925
   5  10  11     2609.23     2531.21    681.48 o   0.57224
   6  10  11    13126.99    12753.40   2044.44 o   0.59733
   7  10  11     1340.08      973.54    681.48 o   0.62427
 -12  11  11      243.10        0.00    584.13 o   0.63192
 -11  11  11     3021.96     2823.27    584.13 o   0.60669
 -10  11  11       80.34      778.83    486.77 o   0.58343
  -9  11  11     3047.36     1849.73    486.77 o   0.56238
  -8  11  11     8235.70     8372.46    681.48 o   0.54379
  -7  11  11     1363.91      973.54    389.42 o   0.52794
  -6  11  11     7470.00     7301.57    584.13 o   0.51507
  -5  11  11     1993.61     1362.96    389.42 o   0.50541
  -4  11  11     3531.66     2725.92    486.77 o   0.49914
  -3  11  11      183.92        0.00    292.06 o   0.49639
  -2  11  11    15188.71    14213.72    681.48 o   0.49723
  -1  11  11     2782.93     2628.56    389.42 o   0.50163
   0  11  11       71.92      292.06    292.06 o   0.50950
   1  11  11      387.63      389.42    389.42 o   0.52069
   2  11  11     2637.37     3115.34    486.77 o   0.53498
   3  11  11     8389.69     8859.24    681.48 o   0.55214
   4  11  11      299.55     1265.60    584.13 o   0.57191
   5  11  11       57.77        0.00    584.13 o   0.59402
   6  11  11      279.24     1557.67    681.48 o   0.61823
   7  11  11     5155.12     4673.00   1265.60 o   0.64430
 -11  12  11     1144.92     1168.25    584.13 o   0.62920
 -10  12  11     5290.42     5257.13   1070.90 o   0.60681
  -9  12  11      667.63      876.19    389.42 o   0.58660
  -8  12  11        3.07        0.00    486.77 o   0.56880
  -7  12  11      346.02      389.42    389.42 o   0.55367
  -6  12  11     2920.19     3796.81    486.77 o   0.54141
  -5  12  11      828.62        0.00    389.42 o   0.53222
  -4  12  11    14488.54    14797.84    778.83 o   0.52627
  -3  12  11     1340.21     1265.60    584.13 o   0.52367
  -2  12  11      245.70      292.06    389.42 o   0.52446
  -1  12  11      288.93      486.77    389.42 o   0.52864
   0  12  11       70.10     1070.90    389.42 o   0.53611
   1  12  11      240.21     1070.90    486.77 o   0.54676
   2  12  11      151.85      292.06    389.42 o   0.56039
   3  12  11      636.63      584.13    389.42 o   0.57679
   4  12  11     2108.95     4283.59    681.48 o   0.59574
   5  12  11      144.46     1752.38    876.19 o   0.61700
   6  12  11      384.22      778.83   1070.90 o   0.64034
 -10  13  11     3023.86     2531.21    681.48 o   0.63124
  -9  13  11     1178.72     1557.67    486.77 o   0.61183
  -8  13  11      642.32      486.77    584.13 o   0.59480
  -7  13  11      674.32      681.48    486.77 o   0.58034
  -6  13  11       10.44        0.00    389.42 o   0.56865
  -5  13  11     9382.98     9540.71    681.48 o   0.55992
  -4  13  11       10.24        0.00    389.42 o   0.55426
  -3  13  11    11491.63    11682.51    778.83 o   0.55179
  -2  13  11      598.62      486.77    389.42 o   0.55255
  -1  13  11      829.43     1265.60    389.42 o   0.55651
   0  13  11     4901.38     3894.17    584.13 o   0.56362
   1  13  11        3.35       97.35    389.42 o   0.57375
   2  13  11      856.28     1849.73    486.77 o   0.58675
   3  13  11     3353.16     3991.52    681.48 o   0.60244
   4  13  11     2226.40     3310.04    681.48 o   0.62060
   5  13  11      405.86      389.42    973.54 o   0.64104
  -9  14  11     4960.30     5743.90    681.48 o   0.63797
  -8  14  11      895.26     1265.60    486.77 o   0.62165
  -7  14  11      159.26        0.00    778.83 o   0.60783
  -6  14  11     1969.95     2725.92    584.13 o   0.59668
  -5  14  11     2657.77     3310.04    486.77 o   0.58836
  -4  14  11     2325.00     4186.23    584.13 o   0.58299
  -3  14  11     2360.84     2628.56    584.13 o   0.58064
  -2  14  11       62.47      778.83    681.48 o   0.58135
  -1  14  11      188.30     1265.60    486.77 o   0.58512
   0  14  11     2529.68     3017.98    584.13 o   0.59189
   1  14  11      778.98     1460.31    681.48 o   0.60154
   2  14  11      194.40      973.54    486.77 o   0.61396
   3  14  11     1750.19     4575.65   1265.60 o   0.62896
   4  14  11     2969.44     4770.36   1168.25 o   0.64639
  -8  15  11        5.34      389.42    486.77 o   0.64926
  -7  15  11      168.96     1070.90    486.77 o   0.63604
  -6  15  11      385.33     1168.25    584.13 o   0.62539
  -5  15  11      472.41     1265.60    486.77 o   0.61746
  -4  15  11     2848.50     3991.52    973.54 o   0.61234
  -3  15  11      297.31        0.00    486.77 o   0.61010
  -2  15  11     1592.19     1947.08    681.48 o   0.61078
  -1  15  11      819.43     1362.96    584.13 o   0.61437
   0  15  11      238.15      486.77    778.83 o   0.62082
   1  15  11      941.37     1655.02    584.13 o   0.63003
   2  15  11     1506.44     2628.56    584.13 o   0.64189
  -5  16  11      177.71      194.71    778.83 o   0.64712
  -4  16  11      290.54      973.54    681.48 o   0.64223
  -3  16  11     1626.56     1655.02    876.19 o   0.64010
  -2  16  11      113.27      486.77    486.77 o   0.64075
  -1  16  11      248.08     1070.90   1070.90 o   0.64417
 -16   0  12      394.10     1655.02    973.54 o   0.64878
 -15   0  12     1973.55     2239.15   1070.90 o   0.61343
 -14   0  12       16.91        0.00    584.13 o   0.57900
 -13   0  12     3339.18     5257.13    876.19 o   0.54566
 -12   0  12      458.00      584.13    486.77 o   0.51364
 -11   0  12       27.73       97.35    389.42 o   0.48318
 -10   0  12    51550.11    40109.94   1168.25 o   0.45460
  -9   0  12   134024.03   121595.44   2628.56 o   0.42828
  -8   0  12    57567.68    49455.95   1168.25 o   0.40467
  -7   0  12    55867.26    59191.37   1557.67 o   0.38426
  -6   0  12    76576.55    79733.11   2433.86 o   0.36758
  -5   0  12     1953.19     2044.44    389.42 o   0.35516
  -4   0  12     3176.42     3407.40    389.42 o   0.34746
  -3   0  12    12500.46    13240.17    876.19 o   0.34479
  -2   0  12    28683.55    26772.41    876.19 o   0.34727
  -1   0  12    24588.92    22780.89    876.19 o   0.35479
   0   0  12      446.39      584.13    292.06 o   0.36705
   1   0  12    54055.13    46535.32   1265.60 o   0.38358
   2   0  12      109.25        0.00    292.06 o   0.40387
   3   0  12     9396.31    10319.55    681.48 o   0.42737
   4   0  12    24326.51    20833.80   1557.67 o   0.45360
   5   0  12    25664.81    22196.76   1265.60 o   0.48210
   6   0  12     1394.16     2628.56    876.19 o   0.51250
   7   0  12    14631.79    17523.76   1362.96 o   0.54447
   8   0  12     1960.22     3407.40    876.19 o   0.57777
   9   0  12     5903.49     5743.90    973.54 o   0.61216
  10   0  12      700.44     1655.02   1070.90 o   0.64748
 -16   1  12      827.65     2044.44   1070.90 o   0.64971
 -15   1  12       15.16     1168.25    584.13 o   0.61442
 -14   1  12     1130.75     1947.08    876.19 o   0.58004
 -13   1  12     1044.98     1265.60    486.77 o   0.54677
 -12   1  12      720.39     1265.60    486.77 o   0.51481
 -11   1  12     3094.24     2531.21    389.42 o   0.48443
 -10   1  12    28963.14    27356.54    681.48 o   0.45593
  -9   1  12     2870.91     3310.04    389.42 o   0.42969
  -8   1  12     2303.44     2433.86    292.06 o   0.40616
  -7   1  12    11119.30    10514.26    389.42 o   0.38583
  -6   1  12     7556.16     7106.86    389.42 o   0.36922
  -5   1  12    11663.42    11293.09    486.77 o   0.35686
  -4   1  12        4.78        0.00    194.71 o   0.34919
  -3   1  12    79594.59    76033.64   1655.02 o   0.34654
  -2   1  12    36388.82    34560.75    876.19 o   0.34901
  -1   1  12    20597.41    18205.24    584.13 o   0.35649
   0   1  12    11079.04    11390.45    486.77 o   0.36869
   1   1  12     7493.00     6717.44    389.42 o   0.38515
   2   1  12     1377.60      973.54    292.06 o   0.40536
   3   1  12     4370.28     3796.81    389.42 o   0.42879
   4   1  12    21590.08    20249.68    876.19 o   0.45493
   5   1  12     1737.50     2044.44    389.42 o   0.48335
   6   1  12      341.36      389.42    389.42 o   0.51368
   7   1  12       10.16      194.71    389.42 o   0.54558
   8   1  12     3018.33     4088.88    584.13 o   0.57881
   9   1  12      767.38      973.54    486.77 o   0.61315
  10   1  12     1081.99     2141.79   1070.90 o   0.64841
 -15   2  12      297.36     2336.50    584.13 o   0.61736
 -14   2  12     1618.12     3212.69    876.19 o   0.58316
 -13   2  12      205.13     1070.90    389.42 o   0.55008
 -12   2  12     2208.94     1947.08    486.77 o   0.51833
 -11   2  12     2574.28     2433.86    389.42 o   0.48816
 -10   2  12    35039.38    34755.46    876.19 o   0.45989
  -9   2  12     2886.67     2725.92    292.06 o   0.43390
  -8   2  12     2280.00     3310.04    292.06 o   0.41061
  -7   2  12       78.08        0.00    194.71 o   0.39050
  -6   2  12      450.13       97.35    194.71 o   0.37410
  -5   2  12     9072.10     8372.46    389.42 o   0.36191
  -4   2  12     3303.39     3699.46    292.06 o   0.35435
  -3   2  12      779.04      681.48    194.71 o   0.35173
  -2   2  12    26431.85    24241.21    778.83 o   0.35417
  -1   2  12      117.68        0.00    292.06 o   0.36155
   0   2  12    41567.03    36897.25    778.83 o   0.37358
   1   2  12     1416.58     1362.96    292.06 o   0.38984
   2   2  12    35819.26    29985.10    778.83 o   0.40981
   3   2  12       45.66        0.00    292.06 o   0.43300
   4   2  12     3170.87     4380.94    778.83 o   0.45890
   5   2  12     2608.78     2531.21    486.77 o   0.48709
   6   2  12     1257.91     1557.67    389.42 o   0.51720
   7   2  12     4595.28     5062.42    584.13 o   0.54890
   8   2  12       68.96      778.83    389.42 o   0.58194
   9   2  12     4291.08     4088.88    584.13 o   0.61610
 -15   3  12      741.12     1070.90    584.13 o   0.62224
 -14   3  12     1798.79     3115.34    584.13 o   0.58833
 -13   3  12      383.93       97.35    486.77 o   0.55555
 -12   3  12     5778.59     5841.25    681.48 o   0.52413
 -11   3  12    13005.35    13142.82    681.48 o   0.49432
 -10   3  12     9252.41     9248.65    584.13 o   0.46642
  -9   3  12      157.17      778.83    292.06 o   0.44081
  -8   3  12    55117.57    52765.99    973.54 o   0.41791
  -7   3  12     1887.57     1947.08    292.06 o   0.39817
  -6   3  12     1210.30     1070.90    292.06 o   0.38210
  -5   3  12    10834.80    11001.03    486.77 o   0.37017
  -4   3  12     3254.14     3602.11    292.06 o   0.36279
  -3   3  12    44528.25    40986.13    778.83 o   0.36023
  -2   3  12    19579.34    18205.24    584.13 o   0.36261
  -1   3  12     4911.75     4478.29    389.42 o   0.36982
   0   3  12    11413.25    11195.74    486.77 o   0.38159
   1   3  12      369.74      681.48    194.71 o   0.39752
   2   3  12    20517.95    17523.76    584.13 o   0.41713
   3   3  12     1137.66     1362.96    292.06 o   0.43993
   4   3  12    18704.49    16939.64    778.83 o   0.46545
   5   3  12     3444.73     2725.92    486.77 o   0.49326
   6   3  12      284.32      292.06    389.42 o   0.52301
   7   3  12      129.69      389.42    486.77 o   0.55438
   8   3  12     6248.94     6522.73    681.48 o   0.58711
   9   3  12        4.89      876.19    486.77 o   0.62099
 -15   4  12     2000.62     3699.46    681.48 o   0.62901
 -14   4  12      198.16     1752.38    486.77 o   0.59548
 -13   4  12       17.83      584.13    389.42 o   0.56312
 -12   4  12      246.73      876.19    486.77 o   0.53215
 -11   4  12      488.08        0.00    292.06 o   0.50281
 -10   4  12     1203.39     1460.31    389.42 o   0.47541
  -9   4  12     6294.54     5938.61    486.77 o   0.45032
  -8   4  12     1679.63     1849.73    292.06 o   0.42792
  -7   4  12       67.35        0.00    292.06 o   0.40867
  -6   4  12     7005.84     6717.44    389.42 o   0.39303
  -5   4  12    28514.17    26577.70    681.48 o   0.38144
  -4   4  12    21564.87    23267.66    584.13 o   0.37428
  -3   4  12    39591.47    36118.42    778.83 o   0.37180
  -2   4  12     4767.48     5354.48    389.42 o   0.37410
  -1   4  12      700.34     1070.90    194.71 o   0.38110
   0   4  12      430.03      292.06    194.71 o   0.39253
   1   4  12    32281.13    29206.27    681.48 o   0.40803
   2   4  12     6300.77     5159.77    389.42 o   0.42716
   3   4  12    34876.45    31640.13    778.83 o   0.44945
   4   4  12     7412.63     7885.69    584.13 o   0.47446
   5   4  12     1298.16     1362.96    389.42 o   0.50178
   6   4  12     4412.42     4867.71    584.13 o   0.53105
   7   4  12     2464.20     4088.88    584.13 o   0.56197
   8   4  12       12.91        0.00    389.42 o   0.59428
   9   4  12        0.04        0.00    486.77 o   0.62777
 -15   5  12       62.36     1460.31    584.13 o   0.63761
 -14   5  12        9.27      389.42    486.77 o   0.60456
 -13   5  12     1143.70     2044.44    584.13 o   0.57271
 -12   5  12      907.89     1265.60    389.42 o   0.54228
 -11   5  12      767.90      486.77    389.42 o   0.51352
 -10   5  12    14282.61    11001.03    584.13 o   0.48673
  -9   5  12     5271.27     5938.61    486.77 o   0.46225
  -8   5  12     9881.34     9540.71    584.13 o   0.44046
  -7   5  12      155.12      486.77    292.06 o   0.42178
  -6   5  12    10524.67     9930.13    778.83 o   0.40664
  -5   5  12     1083.28      778.83    292.06 o   0.39545
  -4   5  12     6936.91     6717.44    486.77 o   0.38855
  -3   5  12     7700.68     6425.38    389.42 o   0.38616
  -2   5  12      440.33      486.77    194.71 o   0.38838
  -1   5  12      480.60      584.13    194.71 o   0.39512
   0   5  12     2947.13     3699.46    486.77 o   0.40616
   1   5  12     1681.02     1557.67    292.06 o   0.42116
   2   5  12     2491.09     2044.44    292.06 o   0.43972
   3   5  12      166.49      389.42    292.06 o   0.46140
   4   5  12     1419.95     1362.96    681.48 o   0.48580
   5   5  12      439.38      973.54    389.42 o   0.51251
   6   5  12       56.60      194.71    292.06 o   0.54120
   7   5  12      734.58     1947.08    486.77 o   0.57157
   8   5  12     5460.62     5549.19    681.48 o   0.60337
   9   5  12      409.59     1265.60    486.77 o   0.63638
 -15   6  12      828.19     1460.31    584.13 o   0.64796
 -14   6  12     3046.96     3212.69    584.13 o   0.61546
 -13   6  12      477.59     1655.02    486.77 o   0.58421
 -12   6  12     3737.91     3115.34    778.83 o   0.55442
 -11   6  12     1077.93     1265.60    389.42 o   0.52632
 -10   6  12     5131.86     5159.77    486.77 o   0.50021
  -9   6  12      121.23        0.00    292.06 o   0.47643
  -8   6  12     3451.19     2725.92    389.42 o   0.45531
  -7   6  12       69.29       97.35    292.06 o   0.43727
  -6   6  12    10580.31     8567.17    584.13 o   0.42269
  -5   6  12    94948.73    91220.91   1557.67 o   0.41193
  -4   6  12      507.38      681.48    292.06 o   0.40531
  -3   6  12    49784.72    43809.40    973.54 o   0.40303
  -2   6  12     1110.21      778.83    292.06 o   0.40515
  -1   6  12    10546.45     9638.07    486.77 o   0.41162
   0   6  12      227.72      584.13    292.06 o   0.42223
   1   6  12    47743.41    43127.92    973.54 o   0.43668
   2   6  12    15018.05    14213.72    584.13 o   0.45460
   3   6  12    42021.45    39233.75    876.19 o   0.47561
   4   6  12      297.21      584.13    292.06 o   0.49931
   5   6  12     1554.04      973.54    584.13 o   0.52533
   6   6  12        2.45        0.00    292.06 o   0.55336
   7   6  12      121.57       97.35    389.42 o   0.58310
   8   6  12      208.59      876.19    389.42 o   0.61430
   9   6  12     3544.72     6328.02   1557.67 o   0.64676
 -14   7  12      765.53     1265.60    486.77 o   0.62811
 -13   7  12      331.66     1265.60    486.77 o   0.59752
 -12   7  12        3.68        0.00    389.42 o   0.56842
 -11   7  12      847.18      584.13    389.42 o   0.54106
 -10   7  12      645.03       97.35    389.42 o   0.51570
  -9   7  12      324.58      389.42    292.06 o   0.49265
  -8   7  12     5005.82     6035.96    486.77 o   0.47227
  -7   7  12     3737.21     4673.00    486.77 o   0.45490
  -6   7  12    11948.50    10903.67    584.13 o   0.44090
  -5   7  12     5067.80     4965.07    486.77 o   0.43060
  -4   7  12   100307.15    98522.48   2336.50 o   0.42427
  -3   7  12      983.54      681.48    292.06 o   0.42209
  -2   7  12    25245.61    21223.22    681.48 o   0.42412
  -1   7  12     3160.33     3017.98    389.42 o   0.43030
   0   7  12    14293.45    13629.59    584.13 o   0.44046
   1   7  12     1901.12      973.54    389.42 o   0.45433
   2   7  12    76001.34    72139.48   1460.31 o   0.47158
   3   7  12     4866.91     5257.13    389.42 o   0.49186
   4   7  12     7149.91     7301.57    584.13 o   0.51481
   5   7  12     2804.86     1849.73    486.77 o   0.54009
   6   7  12     5698.86     5743.90    584.13 o   0.56739
   7   7  12     1625.06     3310.04    584.13 o   0.59643
   8   7  12      323.47      486.77    584.13 o   0.62697
 -14   8  12     1079.71     2628.56    778.83 o   0.64239
 -13   8  12      783.78     1849.73    584.13 o   0.61252
 -12   8  12      290.66     2044.44    486.77 o   0.58417
 -11   8  12       69.05        0.00    486.77 o   0.55757
 -10   8  12     2465.98     2823.27    486.77 o   0.53300
  -9   8  12     3337.30     2823.27    486.77 o   0.51074
  -8   8  12      507.27      292.06    389.42 o   0.49111
  -7   8  12     8905.24     7788.34    584.13 o   0.47443
  -6   8  12     4476.26     4575.65    486.77 o   0.46102
  -5   8  12     2618.63     2531.21    389.42 o   0.45118
  -4   8  12    11286.37    11098.38    584.13 o   0.44514
  -3   8  12    46826.61    44004.11   1070.90 o   0.44306
  -2   8  12        7.03        0.00    292.06 o   0.44500
  -1   8  12    17336.25    17718.47    681.48 o   0.45089
   0   8  12    51733.14    44296.18    973.54 o   0.46060
   1   8  12      237.16      292.06    292.06 o   0.47388
   2   8  12    21027.52    16647.57    681.48 o   0.49045
   3   8  12     4249.21     4673.00    584.13 o   0.50998
   4   8  12     1580.89     1265.60    389.42 o   0.53215
   5   8  12       22.78      876.19    389.42 o   0.55664
   6   8  12       81.60      389.42    876.19 o   0.58317
   7   8  12      102.11     1460.31    584.13 o   0.61146
   8   8  12      280.99       97.35    681.48 o   0.64128
 -13   9  12        5.40      292.06    584.13 o   0.62908
 -12   9  12      427.89     1362.96    584.13 o   0.60151
 -11   9  12        0.84        0.00    584.13 o   0.57572
 -10   9  12      885.95      973.54    389.42 o   0.55196
  -9   9  12        8.93        0.00    389.42 o   0.53049
  -8   9  12     1867.44     1849.73    389.42 o   0.51162
  -7   9  12     2120.36     1557.67    486.77 o   0.49563
  -6   9  12     8820.98     7690.98    584.13 o   0.48281
  -5   9  12    14588.26    14895.20    681.48 o   0.47343
  -4   9  12     6855.01     7106.86    584.13 o   0.46768
  -3   9  12       87.85        0.00    292.06 o   0.46570
  -2   9  12    16075.24    15089.90    681.48 o   0.46754
  -1   9  12    36042.15    35826.36    973.54 o   0.47315
   0   9  12     3254.47     3504.75    486.77 o   0.48241
   1   9  12    35108.59    33781.92    876.19 o   0.49510
   2   9  12     1848.33     1752.38    389.42 o   0.51098
   3   9  12      388.59      584.13    292.06 o   0.52976
   4   9  12     1099.58     2141.79    486.77 o   0.55113
   5   9  12      126.42        0.00    486.77 o   0.57482
   6   9  12     2911.18     1752.38    681.48 o   0.60054
   7   9  12      149.26      973.54    681.48 o   0.62805
 -13  10  12      436.78     1460.31   1070.90 o   0.64709
 -12  10  12       78.80      194.71    584.13 o   0.62033
 -11  10  12       71.88       97.35    778.83 o   0.59535
 -10  10  12       24.00      194.71    486.77 o   0.57240
  -9  10  12     3348.65     3310.04    486.77 o   0.55173
  -8  10  12     2239.00     2531.21    486.77 o   0.53361
  -7  10  12       21.62        0.00    389.42 o   0.51830
  -6  10  12     2900.38     3699.46    486.77 o   0.50606
  -5  10  12    18514.85    18205.24    778.83 o   0.49711
  -4  10  12     5179.85     4380.94    486.77 o   0.49164
  -3  10  12     5435.79     4770.36    486.77 o   0.48975
  -2  10  12      204.13      194.71    292.06 o   0.49150
  -1  10  12    23080.75    22878.25    973.54 o   0.49685
   0  10  12      216.19      292.06    292.06 o   0.50567
   1  10  12      221.36      389.42    292.06 o   0.51780
   2  10  12      694.63     1752.38    389.42 o   0.53300
   3  10  12     3743.59     4965.07    876.19 o   0.55103
   4  10  12        0.04      681.48    389.42 o   0.57161
   5  10  12     4855.49     5451.84    973.54 o   0.59448
   6  10  12       73.98        0.00    584.13 o   0.61938
   7  10  12       21.39      973.54    681.48 o   0.64609
 -12  11  12       23.10        0.00    584.13 o   0.64048
 -11  11  12        0.43        0.00    486.77 o   0.61632
 -10  11  12       54.46        0.00    681.48 o   0.59418
  -9  11  12      546.37      876.19    389.42 o   0.57430
  -8  11  12       21.66      778.83    389.42 o   0.55691
  -7  11  12     1931.92     2725.92    486.77 o   0.54226
  -6  11  12     7856.45     8567.17    681.48 o   0.53057
  -5  11  12     5876.97     7496.28    584.13 o   0.52204
  -4  11  12     2592.94     2433.86    486.77 o   0.51683
  -3  11  12     6582.94     6230.67    584.13 o   0.51504
  -2  11  12     2498.06     2725.92    389.42 o   0.51670
  -1  11  12      534.28     1265.60    486.77 o   0.52179
   0  11  12      211.81        0.00    292.06 o   0.53020
   1  11  12     1854.00     2044.44    486.77 o   0.54178
   2  11  12        4.37      876.19    486.77 o   0.55632
   3  11  12        4.25        0.00   1362.96 o   0.57362
   4  11  12      547.13     1362.96    681.48 o   0.59341
   5  11  12     2453.37     2920.63    778.83 o   0.61547
   6  11  12       34.12        0.00    584.13 o   0.63956
 -11  12  12     1906.28     1168.25    681.48 o   0.63849
 -10  12  12        5.96        0.00    681.48 o   0.61715
  -9  12  12     4120.19     5841.25    778.83 o   0.59803
  -8  12  12     1222.11     1265.60    584.13 o   0.58135
  -7  12  12     1680.93     2531.21    486.77 o   0.56733
  -6  12  12     2106.26     1849.73    486.77 o   0.55617
  -5  12  12     3165.36     2531.21    486.77 o   0.54804
  -4  12  12      631.63     1265.60    389.42 o   0.54308
  -3  12  12    13007.27    12363.99    681.48 o   0.54138
  -2  12  12     1372.63     1460.31    389.42 o   0.54296
  -1  12  12     1271.18      486.77    389.42 o   0.54780
   0  12  12      586.90      292.06    389.42 o   0.55582
   1  12  12      766.17      584.13    389.42 o   0.56687
   2  12  12      317.79     1362.96    486.77 o   0.58079
   3  12  12      243.87     1265.60    973.54 o   0.59738
   4  12  12       11.22     2044.44    778.83 o   0.61641
   5  12  12     1868.39     2433.86   1265.60 o   0.63768
 -10  13  12      648.14      973.54    584.13 o   0.64119
  -9  13  12     1571.67     2433.86    584.13 o   0.62281
  -8  13  12     1277.63     1557.67    681.48 o   0.60681
  -7  13  12      725.84     1752.38    584.13 o   0.59339
  -6  13  12        0.17        0.00    389.42 o   0.58273
  -5  13  12     2349.84     2725.92    486.77 o   0.57497
  -4  13  12      215.83      681.48    584.13 o   0.57025
  -3  13  12       52.99        0.00    389.42 o   0.56863
  -2  13  12     2071.72     1849.73    486.77 o   0.57013
  -1  13  12     1666.93     1265.60    584.13 o   0.57475
   0  13  12     4223.24     5062.42    681.48 o   0.58239
   1  13  12        9.11      194.71    584.13 o   0.59295
   2  13  12      419.47     1752.38    486.77 o   0.60627
   3  13  12        4.42     1168.25    681.48 o   0.62218
   4  13  12      801.59     1265.60   1460.31 o   0.64048
  -9  14  12      273.52      973.54    584.13 o   0.64850
  -8  14  12      316.30      194.71    486.77 o   0.63315
  -7  14  12      694.49      973.54    584.13 o   0.62030
  -6  14  12     1448.79     2141.79    584.13 o   0.61011
  -5  14  12      129.95      486.77    876.19 o   0.60271
  -4  14  12      242.62      194.71    486.77 o   0.59820
  -3  14  12      917.02     2044.44    584.13 o   0.59666
  -2  14  12       76.15      292.06    389.42 o   0.59810
  -1  14  12     6586.37     6328.02    681.48 o   0.60250
   0  14  12       77.70      973.54    584.13 o   0.60979
   1  14  12     3938.70     3991.52    973.54 o   0.61988
   2  14  12      124.49      292.06    486.77 o   0.63264
   3  14  12      375.15     2823.27    778.83 o   0.64790
  -7  15  12      255.76     1168.25    681.48 o   0.64797
  -6  15  12      643.57        0.00    486.77 o   0.63822
  -5  15  12     1987.12     2433.86    584.13 o   0.63115
  -4  15  12      190.05        0.00    486.77 o   0.62684
  -3  15  12     1273.02     1655.02    584.13 o   0.62537
  -2  15  12      117.89      292.06    486.77 o   0.62674
  -1  15  12      217.69      681.48    584.13 o   0.63094
   0  15  12       87.33      584.13    681.48 o   0.63791
   1  15  12       72.42        0.00    486.77 o   0.64757
 -15   1  13      149.27     1460.31    584.13 o   0.62258
 -14   1  13      207.32      584.13    486.77 o   0.58944
 -13   1  13     3103.78     2433.86    584.13 o   0.55753
 -12   1  13      546.89      292.06    389.42 o   0.52706
 -11   1  13       71.94      292.06    292.06 o   0.49831
 -10   1  13    11299.28     9832.78    486.77 o   0.47160
  -9   1  13    18308.95    18692.01    584.13 o   0.44728
  -8   1  13    15452.18    15284.61    584.13 o   0.42576
  -7   1  13     7205.65     8080.40    486.77 o   0.40750
  -6   1  13      384.70      584.13    292.06 o   0.39293
  -5   1  13     6390.68     5549.19    389.42 o   0.38250
  -4   1  13     2381.01     2531.21    292.06 o   0.37654
  -3   1  13      592.52      292.06    194.71 o   0.37526
  -2   1  13     2157.29     2531.21    292.06 o   0.37871
  -1   1  13    12001.05    10708.96    486.77 o   0.38677
   0   1  13     2608.92     2531.21    292.06 o   0.39915
   1   1  13     2731.80     2141.79    292.06 o   0.41547
   2   1  13   126844.77   117993.32   1752.38 o   0.43529
   3   1  13     7994.15     8567.17    486.77 o   0.45815
   4   1  13     7131.72     7496.28    584.13 o   0.48363
   5   1  13     9750.80     7690.98    681.48 o   0.51132
   6   1  13     1220.81     1265.60    389.42 o   0.54090
   7   1  13     1976.47     2141.79    486.77 o   0.57206
   8   1  13       11.07     1070.90    486.77 o   0.60456
   9   1  13      536.64      681.48    486.77 o   0.63821
 -15   2  13      608.91     1070.90    584.13 o   0.62549
 -14   2  13      504.86      389.42    486.77 o   0.59251
 -13   2  13     1538.70     1460.31    584.13 o   0.56077
 -12   2  13     8980.05    10708.96    778.83 o   0.53049
 -11   2  13     1210.47      876.19    292.06 o   0.50194
 -10   2  13    19069.17    19178.78    584.13 o   0.47543
  -9   2  13       54.90        0.00    292.06 o   0.45131
  -8   2  13     6054.08     6328.02    486.77 o   0.43000
  -7   2  13     4666.52     5354.48    389.42 o   0.41192
  -6   2  13    14425.61    13532.24    778.83 o   0.39753
  -5   2  13    31413.21    27940.66    681.48 o   0.38722
  -4   2  13     3810.79     4575.65    389.42 o   0.38133
  -3   2  13      266.54      292.06    194.71 o   0.38007
  -2   2  13      240.91      584.13    194.71 o   0.38347
  -1   2  13     9112.76     8567.17    486.77 o   0.39143
   0   2  13        0.01       97.35    194.71 o   0.40367
   1   2  13     3544.24     2725.92    292.06 o   0.41982
   2   2  13     6057.73     5549.19    389.42 o   0.43944
   3   2  13     4346.63     4380.94    389.42 o   0.46210
   4   2  13     1529.86      876.19    389.42 o   0.48736
   5   2  13     1487.56     1655.02    389.42 o   0.51486
   6   2  13     8586.34     9443.36    778.83 o   0.54424
   7   2  13     2509.89     2433.86    486.77 o   0.57522
   8   2  13     3227.97     3699.46    584.13 o   0.60756
   9   2  13     4848.06     5549.19    681.48 o   0.64105
 -15   3  13      877.61     2239.15    584.13 o   0.63031
 -14   3  13      152.85     1168.25    584.13 o   0.59759
 -13   3  13     6598.61     7983.05    778.83 o   0.56614
 -12   3  13     6798.42     7398.92    681.48 o   0.53616
 -11   3  13     5385.35     5451.84    486.77 o   0.50793
 -10   3  13     3329.18     2823.27    486.77 o   0.48175
  -9   3  13      950.84       97.35    389.42 o   0.45797
  -8   3  13     3587.50     3699.46    389.42 o   0.43698
  -7   3  13     1366.76     1460.31    292.06 o   0.41920
  -6   3  13    69459.91    66882.35   1168.25 o   0.40506
  -5   3  13    19517.10    19178.78   1070.90 o   0.39495
  -4   3  13    55366.86    51695.09   1070.90 o   0.38918
  -3   3  13     3632.63     3504.75    292.06 o   0.38794
  -2   3  13     2701.86     3017.98    292.06 o   0.39128
  -1   3  13      507.26      778.83    194.71 o   0.39909
   0   3  13     3672.19     3310.04    389.42 o   0.41110
   1   3  13     1704.63     1168.25    292.06 o   0.42696
   2   3  13    10750.21     8664.53    486.77 o   0.44627
   3   3  13    10213.00    10611.61    584.13 o   0.46860
   4   3  13     5194.75     4478.29    486.77 o   0.49353
   5   3  13     4425.86     4380.94    486.77 o   0.52070
   6   3  13      419.41      584.13    389.42 o   0.54977
   7   3  13     1225.28     1947.08    486.77 o   0.58046
   8   3  13       50.44        0.00    584.13 o   0.61252
   9   3  13      167.53      486.77    681.48 o   0.64575
 -15   4  13      351.62      778.83    584.13 o   0.63699
 -14   4  13      676.47     1557.67    584.13 o   0.60464
 -13   4  13     4565.66     5257.13    681.48 o   0.57357
 -12   4  13     4259.11     3017.98    486.77 o   0.54400
 -11   4  13       28.46        0.00    292.06 o   0.51620
 -10   4  13      387.26      486.77    389.42 o   0.49046
  -9   4  13      267.33        0.00    292.06 o   0.46712
  -8   4  13    14175.24    12461.34    584.13 o   0.44656
  -7   4  13    41547.81    36021.06   1168.25 o   0.42919
  -6   4  13     5899.90     5938.61    389.42 o   0.41539
  -5   4  13     5649.97     4575.65    389.42 o   0.40553
  -4   4  13     4617.17     5938.61    486.77 o   0.39991
  -3   4  13        0.67        0.00    292.06 o   0.39871
  -2   4  13    90229.56    85574.36   1460.31 o   0.40196
  -1   4  13    20011.90    18107.89    584.13 o   0.40956
   0   4  13        4.65      292.06    194.71 o   0.42127
   1   4  13    35787.00    34366.04    778.83 o   0.43677
   2   4  13     3826.70     4478.29    389.42 o   0.45566
   3   4  13    31506.07    28038.02    778.83 o   0.47755
   4   4  13     1622.23      584.13    389.42 o   0.50204
   5   4  13      211.36      292.06    292.06 o   0.52877
   6   4  13     5583.52     5646.54    681.48 o   0.55742
   7   4  13     1213.78     2239.15    584.13 o   0.58771
   8   4  13     2243.62     2531.21    584.13 o   0.61939
 -15   5  13      494.71     1947.08    584.13 o   0.64548
 -14   5  13        1.34      778.83    584.13 o   0.61358
 -13   5  13      978.86     1655.02    584.13 o   0.58298
 -12   5  13       41.55        0.00    389.42 o   0.55392
 -11   5  13      542.10      389.42    389.42 o   0.52664
 -10   5  13     8740.69     8664.53    584.13 o   0.50144
  -9   5  13     1908.03     1557.67    389.42 o   0.47863
  -8   5  13    30446.63    27356.54    876.19 o   0.45859
  -7   5  13    20564.54    17426.41   1362.96 o   0.44169
  -6   5  13    27544.56    23949.14    681.48 o   0.42829
  -5   5  13    44694.86    41764.96    973.54 o   0.41874
  -4   5  13    47361.61    43906.76    973.54 o   0.41330
  -3   5  13    14637.44    13824.30    584.13 o   0.41214
  -2   5  13      189.70        0.00    292.06 o   0.41528
  -1   5  13     9943.12     8664.53    486.77 o   0.42264
   0   5  13     9645.60     9248.65    486.77 o   0.43400
   1   5  13     3302.08     3699.46    389.42 o   0.44906
   2   5  13     1293.94     1460.31    292.06 o   0.46746
   3   5  13      945.11      389.42    292.06 o   0.48882
   4   5  13     5333.42     5451.84    778.83 o   0.51277
   5   5  13     2163.46     1947.08    486.77 o   0.53897
   6   5  13      141.92      584.13    389.42 o   0.56710
   7   5  13     1816.12     1557.67    486.77 o   0.59690
   8   5  13     1923.07     2628.56    973.54 o   0.62812
 -14   6  13      733.38     2239.15    584.13 o   0.62433
 -13   6  13      293.29     1460.31    584.13 o   0.59429
 -12   6  13     2970.06     2920.63    876.19 o   0.56581
 -11   6  13     1581.33     1265.60    486.77 o   0.53913
 -10   6  13      111.92      292.06    292.06 o   0.51454
  -9   6  13      741.05      973.54    389.42 o   0.49234
  -8   6  13     6948.09     6522.73    486.77 o   0.47288
  -7   6  13     6367.35     6328.02    486.77 o   0.45650
  -6   6  13     8787.87     8372.46    584.13 o   0.44356
  -5   6  13     2163.98     2141.79    389.42 o   0.43434
  -4   6  13    12500.41    13726.95    584.13 o   0.42910
  -3   6  13     1618.46     1265.60    292.06 o   0.42798
  -2   6  13    20853.59    19665.55    681.48 o   0.43101
  -1   6  13    16300.72    16647.57    876.19 o   0.43810
   0   6  13     2765.83     3212.69    389.42 o   0.44907
   1   6  13     1436.56     1265.60    292.06 o   0.46364
   2   6  13      185.27        0.00    292.06 o   0.48148
   3   6  13      737.46     1752.38    389.42 o   0.50224
   4   6  13      210.07        0.00    486.77 o   0.52558
   5   6  13       37.07      292.06    389.42 o   0.55117
   6   6  13      407.02     1947.08    486.77 o   0.57872
   7   6  13      809.87      876.19    486.77 o   0.60794
   8   6  13      574.57     1947.08    486.77 o   0.63862
 -14   7  13     1686.84     2531.21    876.19 o   0.63680
 -13   7  13     1740.78     2239.15    681.48 o   0.60738
 -12   7  13     4233.38     3602.11    778.83 o   0.57954
 -11   7  13      285.18      292.06    486.77 o   0.55352
 -10   7  13        0.96        0.00    292.06 o   0.52960
  -9   7  13     2361.05     1752.38    389.42 o   0.50806
  -8   7  13       30.67       97.35    292.06 o   0.48923
  -7   7  13     2102.15     1460.31    389.42 o   0.47342
  -6   7  13       34.50      194.71    389.42 o   0.46094
  -5   7  13      372.10      681.48    292.06 o   0.45208
  -4   7  13      309.93      194.71    292.06 o   0.44705
  -3   7  13    11647.85    10222.19    486.77 o   0.44597
  -2   7  13      857.46      973.54    292.06 o   0.44888
  -1   7  13    18102.35    19081.43   1362.96 o   0.45570
   0   7  13     1246.21      876.19    292.06 o   0.46625
   1   7  13      219.94      292.06    292.06 o   0.48030
   2   7  13     4642.77     3796.81    486.77 o   0.49754
   3   7  13     4159.54     4575.65    584.13 o   0.51766
   4   7  13     1414.45      973.54    389.42 o   0.54034
   5   7  13     3435.56     3894.17    486.77 o   0.56526
   6   7  13      888.30      973.54    486.77 o   0.59215
   7   7  13       14.90      973.54    584.13 o   0.62074
 -13   8  13      213.22     1070.90    584.13 o   0.62214
 -12   8  13        1.31      778.83    584.13 o   0.59499
 -11   8  13     1813.40     2628.56    778.83 o   0.56968
 -10   8  13     1345.19      876.19    389.42 o   0.54646
  -9   8  13     8896.72     6814.80    584.13 o   0.52562
  -8   8  13      478.36        0.00    486.77 o   0.50743
  -7   8  13       20.67      292.06    292.06 o   0.49221
  -6   8  13    10088.98    11293.09    681.48 o   0.48022
  -5   8  13      328.48        0.00    292.06 o   0.47173
  -4   8  13    17962.62    19373.49    778.83 o   0.46690
  -3   8  13      389.28       97.35    389.42 o   0.46587
  -2   8  13       11.46        0.00    486.77 o   0.46866
  -1   8  13     4906.13     4380.94    486.77 o   0.47519
   0   8  13     3109.48     3796.81    486.77 o   0.48533
   1   8  13    10613.56    10806.32    584.13 o   0.49884
   2   8  13     7486.58     6620.09    584.13 o   0.51546
   3   8  13     1218.70      876.19    389.42 o   0.53490
   4   8  13     5823.79     7398.92   1362.96 o   0.55688
   5   8  13        8.38      584.13    486.77 o   0.58109
   6   8  13       14.29     1070.90    584.13 o   0.60728
   7   8  13       44.44        0.00   1460.31 o   0.63519
 -13   9  13        6.19      681.48    584.13 o   0.63845
 -12   9  13        4.29      584.13    876.19 o   0.61203
 -11   9  13       21.47      194.71    486.77 o   0.58745
 -10   9  13     1904.93     1265.60    486.77 o   0.56497
  -9   9  13       13.91      292.06    389.42 o   0.54483
  -8   9  13     5420.93     5646.54    584.13 o   0.52731
  -7   9  13     2281.00     2920.63    486.77 o   0.51268
  -6   9  13      412.82      389.42    292.06 o   0.50118
  -5   9  13     1371.33     1752.38    389.42 o   0.49304
  -4   9  13     4191.77     4673.00    486.77 o   0.48843
  -3   9  13     2048.65     1849.73    389.42 o   0.48745
  -2   9  13    11405.09    12363.99    681.48 o   0.49011
  -1   9  13      360.17      194.71    486.77 o   0.49636
   0   9  13     2030.93      876.19    584.13 o   0.50607
   1   9  13      239.50      778.83    292.06 o   0.51904
   2   9  13     1315.50      973.54    389.42 o   0.53504
   3   9  13      250.80      389.42    389.42 o   0.55380
   4   9  13      837.49     1070.90    681.48 o   0.57505
   5   9  13      731.48      876.19    584.13 o   0.59853
   6   9  13       22.91     1070.90    681.48 o   0.62398
 -12  10  13        9.30        0.00    876.19 o   0.63053
 -11  10  13        9.06     1265.60    486.77 o   0.60670
 -10  10  13      313.13      194.71    389.42 o   0.58496
  -9  10  13     1140.62     1070.90    389.42 o   0.56553
  -8  10  13     1089.78     1362.96    389.42 o   0.54867
  -7  10  13      895.01      486.77    389.42 o   0.53463
  -6  10  13     3239.45     3017.98    486.77 o   0.52361
  -5  10  13     2066.62     1947.08    389.42 o   0.51583
  -4  10  13     1370.37     1362.96    389.42 o   0.51142
  -3  10  13      768.75      778.83    389.42 o   0.51048
  -2  10  13     9571.37     9346.01    681.48 o   0.51302
  -1  10  13     1846.23     1849.73    584.13 o   0.51900
   0  10  13     4285.66     5159.77    584.13 o   0.52829
   1  10  13      422.86      778.83    486.77 o   0.54073
   2  10  13      796.32     1265.60    486.77 o   0.55610
   3  10  13       17.59     1265.60    486.77 o   0.57417
   4  10  13        2.02      194.71    584.13 o   0.59470
   5  10  13      921.06     3017.98    681.48 o   0.61743
   6  10  13      686.24     1070.90    681.48 o   0.64214
 -11  11  13      897.30     1265.60    584.13 o   0.62729
 -10  11  13       89.74     1070.90    486.77 o   0.60628
  -9  11  13       82.34      584.13    389.42 o   0.58757
  -8  11  13      766.70      973.54    486.77 o   0.57136
  -7  11  13     2595.15     1947.08    486.77 o   0.55788
  -6  11  13      135.26      194.71    389.42 o   0.54733
  -5  11  13     1354.72     1655.02    389.42 o   0.53989
  -4  11  13     1569.69     2044.44    486.77 o   0.53569
  -3  11  13     8196.87     8761.88    681.48 o   0.53479
  -2  11  13      266.34      681.48    486.77 o   0.53722
  -1  11  13      230.17       97.35    292.06 o   0.54293
   0  11  13     2332.84     2141.79    486.77 o   0.55182
   1  11  13      234.54      389.42    486.77 o   0.56373
   2  11  13      768.63     1265.60    681.48 o   0.57850
   3  11  13      313.49      778.83    681.48 o   0.59589
   4  11  13      424.87        0.00   1070.90 o   0.61569
   5  11  13      370.20      681.48   1265.60 o   0.63767
 -11  12  13     1889.51     1362.96    778.83 o   0.64909
 -10  12  13      128.01      194.71    486.77 o   0.62881
  -9  12  13      124.98      876.19    486.77 o   0.61079
  -8  12  13       41.64      389.42    486.77 o   0.59521
  -7  12  13     3544.10     3602.11    584.13 o   0.58229
  -6  12  13      110.97        0.00    389.42 o   0.57219
  -5  12  13     8044.54     8956.59    973.54 o   0.56508
  -4  12  13       87.03        0.00    389.42 o   0.56106
  -3  12  13       19.93       97.35    389.42 o   0.56020
  -2  12  13     3444.64     2823.27    486.77 o   0.56252
  -1  12  13       44.11      194.71    389.42 o   0.56797
   0  12  13     2107.40     1947.08    584.13 o   0.57648
   1  12  13     1366.23     2531.21    681.48 o   0.58790
   2  12  13       93.70       97.35    486.77 o   0.60207
   3  12  13     1213.84     1752.38    876.19 o   0.61880
   4  12  13      754.03     1265.60   1265.60 o   0.63789
  -9  13  13      961.61      681.48    486.77 o   0.63506
  -8  13  13       72.53      681.48    584.13 o   0.62010
  -7  13  13      559.69      584.13    681.48 o   0.60770
  -6  13  13     7813.13     8956.59    778.83 o   0.59804
  -5  13  13       10.43        0.00    389.42 o   0.59123
  -4  13  13     2381.43     1752.38    486.77 o   0.58739
  -3  13  13      213.60      486.77    389.42 o   0.58657
  -2  13  13     1066.61     1168.25    486.77 o   0.58879
  -1  13  13     3275.66     4965.07    681.48 o   0.59400
   0  13  13      804.46      681.48    486.77 o   0.60214
   1  13  13       45.09       97.35    973.54 o   0.61308
   2  13  13     2452.02     2823.27    681.48 o   0.62668
   3  13  13      477.87     1168.25    681.48 o   0.64277
  -8  14  13       13.75        0.00    584.13 o   0.64590
  -7  14  13      886.44     1655.02    486.77 o   0.63401
  -6  14  13       75.31      194.71    584.13 o   0.62475
  -5  14  13     6224.95     5743.90    681.48 o   0.61824
  -4  14  13     2009.62     3310.04    973.54 o   0.61457
  -3  14  13      180.27      681.48    486.77 o   0.61379
  -2  14  13        0.06      194.71    486.77 o   0.61590
  -1  14  13       32.20     1265.60    486.77 o   0.62089
   0  14  13     2363.71     4380.94    681.48 o   0.62868
   1  14  13     2100.18     1752.38   1557.67 o   0.63917
  -5  15  13        1.43      584.13    681.48 o   0.64599
  -4  15  13       39.98        0.00    681.48 o   0.64248
  -3  15  13     1262.60      973.54    681.48 o   0.64173
  -2  15  13      513.95     1070.90    584.13 o   0.64376
  -1  15  13        0.04        0.00    681.48 o   0.64853
 -15   0  14     2456.11     4186.23   1265.60 o   0.63117
 -14   0  14      675.83     2239.15    876.19 o   0.59924
 -13   0  14      104.04      876.19    584.13 o   0.56866
 -12   0  14      202.91        0.00    486.77 o   0.53964
 -11   0  14     1742.49     2141.79    681.48 o   0.51247
 -10   0  14       45.96        0.00    584.13 o   0.48744
  -9   0  14    58487.98    54518.37   3407.40 o   0.46490
  -8   0  14    67218.33    60943.74   2044.44 o   0.44524
  -7   0  14   139044.50   138924.48   4673.00 o   0.42884
  -6   0  14     2823.12     2433.86    486.77 o   0.41609
  -5   0  14     8712.28     9151.30    681.48 o   0.40734
  -4   0  14     5844.41     6133.32    584.13 o   0.40285
  -3   0  14    34098.27    30958.64   1070.90 o   0.40276
  -2   0  14    11705.37    12169.28    778.83 o   0.40707
  -1   0  14     2771.13     1168.25    389.42 o   0.41564
   0   0  14      234.14       97.35    389.42 o   0.42822
   1   0  14    31841.13    28719.50   1362.96 o   0.44447
   2   0  14    20337.77    18302.60    973.54 o   0.46401
   3   0  14    54619.29    44004.11   1557.67 o   0.48643
   4   0  14     6838.28     5938.61    876.19 o   0.51136
   5   0  14      972.77      194.71    486.77 o   0.53845
   6   0  14      970.12     1655.02    973.54 o   0.56739
   7   0  14     3140.21     3115.34    778.83 o   0.59791
   8   0  14      677.82        0.00    876.19 o   0.62979
 -15   1  14      548.08     2433.86    584.13 o   0.63213
 -14   1  14     2468.91     3602.11    681.48 o   0.60025
 -13   1  14      451.94        0.00    486.77 o   0.56972
 -12   1  14        6.26        0.00    389.42 o   0.54076
 -11   1  14     9947.96    11585.15    778.83 o   0.51365
 -10   1  14      229.41      292.06    389.42 o   0.48868
  -9   1  14    14445.05    14116.36    681.48 o   0.46620
  -8   1  14   110250.66   109523.51   2433.86 o   0.44659
  -7   1  14    12445.55    12266.63    584.13 o   0.43025
  -6   1  14     4118.24     4088.88    389.42 o   0.41755
  -5   1  14     8124.03     8469.82    486.77 o   0.40883
  -4   1  14      994.35     1362.96    292.06 o   0.40435
  -3   1  14    34859.58    33295.14    778.83 o   0.40426
  -2   1  14      454.75      681.48    292.06 o   0.40855
  -1   1  14      367.76      292.06    194.71 o   0.41709
   0   1  14    11186.12     9443.36    486.77 o   0.42963
   1   1  14     5246.78     3991.52    389.42 o   0.44583
   2   1  14     4573.46     4673.00    389.42 o   0.46531
   3   1  14     1216.50     2531.21    389.42 o   0.48767
   4   1  14      597.14        0.00    292.06 o   0.51254
   5   1  14      296.88      389.42    292.06 o   0.53957
   6   1  14     1652.96     1752.38    486.77 o   0.56846
   7   1  14      559.31     1362.96    486.77 o   0.59893
   8   1  14      426.74      584.13    486.77 o   0.63075
 -15   2  14       15.69      778.83    584.13 o   0.63499
 -14   2  14     2471.92     4186.23    681.48 o   0.60327
 -13   2  14     1960.00     1362.96    681.48 o   0.57290
 -12   2  14      101.72        0.00    389.42 o   0.54411
 -11   2  14      976.38     1362.96    389.42 o   0.51717
 -10   2  14    20752.81    21028.51    778.83 o   0.49238
  -9   2  14     4130.34     3407.40    486.77 o   0.47008
  -8   2  14     3991.83     4770.36    486.77 o   0.45064
  -7   2  14     3551.52     4575.65    486.77 o   0.43445
  -6   2  14      285.04        0.00    292.06 o   0.42187
  -5   2  14     2574.03     3017.98    389.42 o   0.41324
  -4   2  14     2999.51     2823.27    292.06 o   0.40881
  -3   2  14     1522.61      973.54    292.06 o   0.40872
  -2   2  14     5958.51     6230.67    389.42 o   0.41297
  -1   2  14    35232.14    30277.16    778.83 o   0.42142
   0   2  14     2250.65     2628.56    389.42 o   0.43383
   1   2  14    38366.88    37384.02   1265.60 o   0.44988
   2   2  14      404.45      584.13    292.06 o   0.46919
   3   2  14     1953.62     1265.60    486.77 o   0.49138
   4   2  14      769.76      486.77    389.42 o   0.51607
   5   2  14      167.86      292.06    486.77 o   0.54293
   6   2  14     5185.39     6230.67    681.48 o   0.57164
   7   2  14      345.63      778.83    584.13 o   0.60195
   8   2  14      820.96      973.54    486.77 o   0.63362
 -15   3  14      979.24     2336.50    681.48 o   0.63974
 -14   3  14     1742.16     3699.46    876.19 o   0.60826
 -13   3  14      218.82      194.71    778.83 o   0.57815
 -12   3  14      335.62     1070.90   1265.60 o   0.54964
 -11   3  14        0.31        0.00    389.42 o   0.52298
 -10   3  14     1898.33     2141.79    389.42 o   0.49848
  -9   3  14     9501.19     8664.53    486.77 o   0.47647
  -8   3  14     2390.40     2920.63    486.77 o   0.45730
  -7   3  14    59734.78    55686.61   1265.60 o   0.44135
  -6   3  14    69794.55    65422.05   1947.08 o   0.42898
  -5   3  14     5781.51     4965.07    486.77 o   0.42050
  -4   3  14    38377.66    35534.29    876.19 o   0.41615
  -3   3  14    12788.60    12071.92    584.13 o   0.41606
  -2   3  14     1138.00     1070.90    292.06 o   0.42023
  -1   3  14    16070.41    15381.97    681.48 o   0.42854
   0   3  14    45745.31    39039.04    876.19 o   0.44075
   1   3  14    15327.35    12753.40    876.19 o   0.45656
   2   3  14     3690.40     4283.59    389.42 o   0.47559
   3   3  14    14937.28    15576.68    681.48 o   0.49749
   4   3  14     3857.62     4283.59    486.77 o   0.52190
   5   3  14      596.03     1070.90    389.42 o   0.54847
   6   3  14     1264.33     3115.34    681.48 o   0.57691
   7   3  14       61.49      486.77    389.42 o   0.60695
   8   3  14        0.57        0.00    486.77 o   0.63838
 -15   4  14       57.07      681.48    778.83 o   0.64632
 -14   4  14     2755.94     3017.98    778.83 o   0.61518
 -13   4  14      103.06      681.48    584.13 o   0.58543
 -12   4  14        0.92        0.00    486.77 o   0.55729
 -11   4  14     4925.36     5549.19    584.13 o   0.53102
 -10   4  14      331.54      584.13    389.42 o   0.50691
  -9   4  14       41.75      194.71    292.06 o   0.48528
  -8   4  14    90378.55    85379.66   1752.38 o   0.46647
  -7   4  14    47073.00    45367.07   1168.25 o   0.45084
  -6   4  14     6168.32     5938.61    681.48 o   0.43874
  -5   4  14    30298.44    28135.37    876.19 o   0.43045
  -4   4  14      841.71     1168.25    389.42 o   0.42620
  -3   4  14     2928.86     1752.38    292.06 o   0.42611
  -2   4  14     2654.22     2141.79    389.42 o   0.43019
  -1   4  14    40448.35    39039.04    876.19 o   0.43831
   0   4  14      512.68      778.83    292.06 o   0.45026
   1   4  14   106347.84   101929.88   1557.67 o   0.46574
   2   4  14    30772.08    27259.18    778.83 o   0.48442
   3   4  14    16518.59    15868.74    681.48 o   0.50593
   4   4  14      904.75     1168.25    389.42 o   0.52995
   5   4  14     2948.31     2336.50    486.77 o   0.55613
   6   4  14        2.04        0.00    389.42 o   0.58420
   7   4  14      182.39      681.48    486.77 o   0.61389
   8   4  14      351.97      778.83    681.48 o   0.64497
 -14   5  14       20.76      389.42    584.13 o   0.62397
 -13   5  14       90.40      194.71    584.13 o   0.59466
 -12   5  14      785.99     2044.44    584.13 o   0.56698
 -11   5  14     1491.63     1362.96    389.42 o   0.54117
 -10   5  14     1570.10     1070.90    486.77 o   0.51754
  -9   5  14     5630.30     6425.38    584.13 o   0.49637
  -8   5  14     3616.91     4283.59    486.77 o   0.47800
  -7   5  14    22281.05    22586.18    876.19 o   0.46276
  -6   5  14      661.05      973.54    389.42 o   0.45098
  -5   5  14    11136.74    10708.96    584.13 o   0.44292
  -4   5  14     4387.99     3504.75    389.42 o   0.43879
  -3   5  14      572.81      584.13    292.06 o   0.43870
  -2   5  14        0.01        0.00    292.06 o   0.44266
  -1   5  14    14579.25    12753.40    681.48 o   0.45056
   0   5  14      500.50        0.00    292.06 o   0.46219
   1   5  14     1473.67     1752.38    292.06 o   0.47728
   2   5  14        0.21        0.00    292.06 o   0.49553
   3   5  14      749.94     1460.31    389.42 o   0.51658
   4   5  14     1523.74     1362.96    389.42 o   0.54012
   5   5  14      882.33      681.48    389.42 o   0.56584
   6   5  14       13.26      194.71    389.42 o   0.59345
   7   5  14      139.84     1168.25    486.77 o   0.62269
 -14   6  14      333.24     1070.90    681.48 o   0.63454
 -13   6  14     7187.97     8469.82    973.54 o   0.60574
 -12   6  14       91.44      389.42    584.13 o   0.57859
 -11   6  14     3159.48     3407.40    486.77 o   0.55333
 -10   6  14     3990.30     3602.11    486.77 o   0.53024
  -9   6  14     6473.38     7301.57    681.48 o   0.50960
  -8   6  14     3749.63     3017.98    389.42 o   0.49172
  -7   6  14     1963.94     1070.90    292.06 o   0.47692
  -6   6  14      449.92      486.77    389.42 o   0.46550
  -5   6  14    19191.00    16258.16    778.83 o   0.45769
  -4   6  14       51.63       97.35    292.06 o   0.45370
  -3   6  14      162.67        0.00    292.06 o   0.45362
  -2   6  14      992.44     1362.96    292.06 o   0.45744
  -1   6  14    20590.70    17329.05    778.83 o   0.46509
   0   6  14       33.14       97.35    292.06 o   0.47637
   1   6  14    18861.36    16842.28    973.54 o   0.49103
   2   6  14     3380.25     3504.75    486.77 o   0.50878
   3   6  14     3575.77     2920.63    389.42 o   0.52931
   4   6  14       75.16      389.42    389.42 o   0.55231
   5   6  14      291.92      778.83    584.13 o   0.57748
   6   6  14        0.77        0.00    389.42 o   0.60455
   7   6  14     1766.34     3407.40    584.13 o   0.63329
 -14   7  14      419.41        0.00   1557.67 o   0.64682
 -13   7  14     1027.41     1070.90    584.13 o   0.61859
 -12   7  14     5295.84     6425.38   1168.25 o   0.59203
 -11   7  14     2186.23     2725.92    486.77 o   0.56737
 -10   7  14       51.04       97.35    389.42 o   0.54487
  -9   7  14      274.83        0.00    389.42 o   0.52480
  -8   7  14    11067.32    10611.61    681.48 o   0.50746
  -7   7  14     1057.87     1362.96    389.42 o   0.49314
  -6   7  14     3909.30     3796.81    486.77 o   0.48209
  -5   7  14     6212.83     5743.90    584.13 o   0.47456
  -4   7  14        2.43        0.00    292.06 o   0.47071
  -3   7  14       80.75        0.00    292.06 o   0.47063
  -2   7  14      210.39        0.00    292.06 o   0.47432
  -1   7  14      634.91      876.19    389.42 o   0.48170
   0   7  14    41820.91    37091.96    973.54 o   0.49260
   1   7  14    11853.22    10903.67    681.48 o   0.50679
   2   7  14      121.45       97.35    292.06 o   0.52401
   3   7  14     2498.20     2823.27    486.77 o   0.54396
   4   7  14     1672.82     1655.02    486.77 o   0.56636
   5   7  14     2716.04     4575.65    681.48 o   0.59094
   6   7  14     2425.76     3602.11    584.13 o   0.61742
   7   7  14      176.70      778.83    681.48 o   0.64559
 -13   8  14      602.36     1168.25    681.48 o   0.63309
 -12   8  14      306.50      194.71    876.19 o   0.60716
 -11   8  14     1112.92     1460.31    486.77 o   0.58314
 -10   8  14      869.50     1265.60    486.77 o   0.56127
  -9   8  14      516.26      973.54    389.42 o   0.54181
  -8   8  14        5.54        0.00    292.06 o   0.52504
  -7   8  14     1318.49      973.54    389.42 o   0.51121
  -6   8  14      757.35      486.77    292.06 o   0.50056
  -5   8  14     1618.54     1947.08    486.77 o   0.49331
  -4   8  14       44.54      194.71    389.42 o   0.48961
  -3   8  14     5088.31     5159.77    584.13 o   0.48953
  -2   8  14     5531.47     5354.48    681.48 o   0.49308
  -1   8  14    10114.44     8275.11    584.13 o   0.50018
   0   8  14     1607.46     1362.96    486.77 o   0.51069
   1   8  14     5444.87     5159.77    486.77 o   0.52439
   2   8  14     1629.85     1849.73    389.42 o   0.54105
   3   8  14      234.33      486.77    486.77 o   0.56039
   4   8  14      255.39        0.00    389.42 o   0.58217
   5   8  14      978.46     1752.38    681.48 o   0.60610
   6   8  14      597.03     2531.21    681.48 o   0.63195
 -13   9  14     2680.70     2823.27   1070.90 o   0.64913
 -12   9  14        5.68        0.00    584.13 o   0.62387
 -11   9  14      511.61      681.48    486.77 o   0.60052
 -10   9  14     6190.69     6133.32    584.13 o   0.57930
  -9   9  14     1833.32     2725.92    486.77 o   0.56047
  -8   9  14       55.65      389.42    389.42 o   0.54427
  -7   9  14      154.24      292.06    389.42 o   0.53094
  -6   9  14     2359.54     2044.44    486.77 o   0.52070
  -5   9  14      938.41     1070.90    389.42 o   0.51374
  -4   9  14     1890.07     1947.08    486.77 o   0.51018
  -3   9  14     1346.48     2336.50    486.77 o   0.51011
  -2   9  14    15213.15    13629.59    778.83 o   0.51351
  -1   9  14     1113.06     1168.25    389.42 o   0.52034
   0   9  14     8082.12     6620.09    681.48 o   0.53044
   1   9  14     5706.92     6522.73    584.13 o   0.54365
   2   9  14      486.84      876.19    389.42 o   0.55973
   3   9  14     2349.99     3699.46    486.77 o   0.57845
   4   9  14      127.22     1752.38    486.77 o   0.59957
   5   9  14      750.37     1460.31    681.48 o   0.62283
   6   9  14      837.95     2628.56    973.54 o   0.64802
 -12  10  14       68.43       97.35   1752.38 o   0.64203
 -11  10  14       70.39       97.35    486.77 o   0.61936
 -10  10  14      416.80      778.83    486.77 o   0.59881
  -9  10  14      271.81      778.83    389.42 o   0.58062
  -8  10  14     1565.70     1947.08    486.77 o   0.56499
  -7  10  14    17780.42    17913.18    973.54 o   0.55216
  -6  10  14      626.66      681.48    389.42 o   0.54232
  -5  10  14     5916.93     6717.44    584.13 o   0.53564
  -4  10  14     1088.34     1557.67    486.77 o   0.53223
  -3  10  14     8750.53     9053.94    778.83 o   0.53216
  -2  10  14      403.11      292.06    389.42 o   0.53543
  -1  10  14     5167.69     5646.54    681.48 o   0.54198
   0  10  14     7093.40     6522.73    681.48 o   0.55168
   1  10  14     1606.47     1168.25    389.42 o   0.56439
   2  10  14       31.47      486.77    486.77 o   0.57990
   3  10  14      161.14      973.54    584.13 o   0.59799
   4  10  14      200.84     1655.02    876.19 o   0.61844
   5  10  14      379.58        0.00    973.54 o   0.64102
 -11  11  14     1117.81     2239.15    584.13 o   0.63954
 -10  11  14        0.02      486.77    486.77 o   0.61967
  -9  11  14     4810.17     5159.77    778.83 o   0.60210
  -8  11  14      169.51      292.06    389.42 o   0.58705
  -7  11  14       71.18        0.00    389.42 o   0.57471
  -6  11  14       33.20       97.35    389.42 o   0.56526
  -5  11  14      351.46      292.06    389.42 o   0.55885
  -4  11  14      889.02      681.48    389.42 o   0.55559
  -3  11  14     4626.44     4186.23    584.13 o   0.55552
  -2  11  14     8472.32     8567.17    778.83 o   0.55865
  -1  11  14       91.37      389.42    486.77 o   0.56493
   0  11  14     3495.15     4186.23    584.13 o   0.57425
   1  11  14      153.28      486.77    486.77 o   0.58647
   2  11  14      250.76      681.48    876.19 o   0.60141
   3  11  14       18.32        0.00    584.13 o   0.61887
   4  11  14       11.38        0.00    973.54 o   0.63865
 -10  12  14     1130.45     1655.02    486.77 o   0.64172
  -9  12  14       22.56      778.83    486.77 o   0.62478
  -8  12  14       33.40      584.13    486.77 o   0.61029
  -7  12  14      171.60      194.71    389.42 o   0.59843
  -6  12  14       45.13      486.77    389.42 o   0.58936
  -5  12  14       29.40      486.77    681.48 o   0.58322
  -4  12  14     1100.22     1460.31    486.77 o   0.58009
  -3  12  14      356.61      389.42    486.77 o   0.58002
  -2  12  14     2594.22     2044.44    486.77 o   0.58302
  -1  12  14     1203.25     2044.44    486.77 o   0.58904
   0  12  14     1855.63     3504.75   1265.60 o   0.59799
   1  12  14      405.04     1265.60    584.13 o   0.60973
   2  12  14      464.98     1460.31    681.48 o   0.62411
   3  12  14      300.87     1655.02    876.19 o   0.64096
  -9  13  14      855.62     2239.15    584.13 o   0.64853
  -8  13  14     1077.06     2141.79    778.83 o   0.63458
  -7  13  14       11.14      292.06    486.77 o   0.62319
  -6  13  14     2264.57     3017.98    584.13 o   0.61449
  -5  13  14      877.80      876.19    584.13 o   0.60860
  -4  13  14       67.74      584.13    584.13 o   0.60560
  -3  13  14      461.66        0.00    486.77 o   0.60553
  -2  13  14      749.51     1265.60   1265.60 o   0.60841
  -1  13  14     2229.52     4380.94    778.83 o   0.61418
   0  13  14       32.90        0.00    681.48 o   0.62276
   1  13  14     2251.86     2920.63    681.48 o   0.63405
   2  13  14      291.30     1557.67    876.19 o   0.64789
  -7  14  14     3318.01     4867.71    973.54 o   0.64887
  -6  14  14      731.86     2628.56    584.13 o   0.64051
  -5  14  14        0.81        0.00    389.42 o   0.63486
  -4  14  14     1097.74     1947.08    778.83 o   0.63199
  -3  14  14       43.20      389.42    486.77 o   0.63193
  -2  14  14     1731.69     2433.86    681.48 o   0.63469
  -1  14  14      827.69     1362.96    681.48 o   0.64022
   0  14  14     1797.29     1947.08    681.48 o   0.64846
 -14   1  15     4097.39     6717.44   1460.31 o   0.61240
 -13   1  15     2416.21     2433.86   1265.60 o   0.58327
 -12   1  15     2085.08     1849.73   1168.25 o   0.55581
 -11   1  15     2760.12     2336.50    486.77 o   0.53030
 -10   1  15     2086.74     1849.73    486.77 o   0.50703
  -9   1  15    18477.96    14895.20    681.48 o   0.48632
  -8   1  15    36246.01    34073.98    973.54 o   0.46850
  -7   1  15     1234.27      778.83    389.42 o   0.45392
  -6   1  15    34909.24    31737.48    876.19 o   0.44290
  -5   1  15     1564.52     1655.02    292.06 o   0.43571
  -4   1  15     5852.35     4867.71    486.77 o   0.43254
  -3   1  15      186.39       97.35    194.71 o   0.43347
  -2   1  15     6933.82     5743.90    389.42 o   0.43849
  -1   1  15     2435.65     2823.27    389.42 o   0.44745
   0   1  15     1027.07      486.77    292.06 o   0.46012
   1   1  15    21541.25    18886.72    681.48 o   0.47622
   2   1  15     3149.47     2628.56    389.42 o   0.49539
   3   1  15      305.01      292.06    389.42 o   0.51731
   4   1  15      164.90      778.83    486.77 o   0.54164
   5   1  15     1222.87     1362.96    389.42 o   0.56807
   6   1  15     1692.67     2239.15    486.77 o   0.59631
   7   1  15       20.74      194.71    389.42 o   0.62613
 -15   2  15     3358.15     5938.61   1070.90 o   0.64580
 -14   2  15      155.16     1168.25   1362.96 o   0.61536
 -13   2  15     1730.42     1460.31   1168.25 o   0.58637
 -12   2  15       27.94        0.00    876.19 o   0.55907
 -11   2  15     1351.74     1265.60    584.13 o   0.53372
 -10   2  15       23.23      486.77    486.77 o   0.51060
  -9   2  15    21608.68    21417.93    778.83 o   0.49004
  -8   2  15    12327.55    13240.17    681.48 o   0.47236
  -7   2  15    23502.26    21612.64    778.83 o   0.45790
  -6   2  15    19440.35    18692.01    778.83 o   0.44698
  -5   2  15    64846.40    59872.85   1265.60 o   0.43985
  -4   2  15    11465.22    10124.84    584.13 o   0.43671
  -3   2  15    10714.06    10027.49    778.83 o   0.43764
  -2   2  15     2424.76     1557.67    292.06 o   0.44261
  -1   2  15     5926.16     6230.67    389.42 o   0.45149
   0   2  15    10018.50    10124.84    584.13 o   0.46405
   1   2  15        0.19        0.00    292.06 o   0.48001
   2   2  15       62.56        0.00    292.06 o   0.49904
   3   2  15     1407.11     1655.02    486.77 o   0.52081
   4   2  15      957.09      584.13    389.42 o   0.54498
   5   2  15    10474.41     8469.82    681.48 o   0.57125
   6   2  15      359.89      194.71    486.77 o   0.59935
   7   2  15      386.80      973.54    486.77 o   0.62902
 -14   3  15     5049.47     7983.05   1752.38 o   0.62025
 -13   3  15      661.53     2141.79    778.83 o   0.59150
 -12   3  15      281.08        0.00    584.13 o   0.56445
 -11   3  15      458.90      876.19    486.77 o   0.53935
 -10   3  15     4507.01     4770.36    584.13 o   0.51649
  -9   3  15      298.91       97.35    389.42 o   0.49617
  -8   3  15     2734.62     2725.92    486.77 o   0.47872
  -7   3  15    32126.59    29206.27    876.19 o   0.46446
  -6   3  15     7610.89     7398.92    584.13 o   0.45370
  -5   3  15    12342.57    11001.03    584.13 o   0.44668
  -4   3  15    12678.44    10708.96    584.13 o   0.44358
  -3   3  15     5571.49     5062.42    486.77 o   0.44450
  -2   3  15     9878.81     8177.75    584.13 o   0.44939
  -1   3  15    14589.50    11877.22    584.13 o   0.45814
   0   3  15        2.76        0.00    292.06 o   0.47052
   1   3  15      538.33      681.48    292.06 o   0.48627
   2   3  15      898.86      778.83    292.06 o   0.50507
   3   3  15     4955.15     5646.54    778.83 o   0.52658
   4   3  15      122.93      194.71    389.42 o   0.55050
   5   3  15       63.91      292.06    389.42 o   0.57652
   6   3  15      310.65     1655.02    486.77 o   0.60437
   7   3  15      255.51      973.54    486.77 o   0.63381
 -14   4  15      509.82     1849.73    778.83 o   0.62704
 -13   4  15     1050.86     2141.79   1557.67 o   0.59862
 -12   4  15        0.51        0.00    389.42 o   0.57191
 -11   4  15       10.43        0.00    389.42 o   0.54715
 -10   4  15       11.88      486.77    486.77 o   0.52462
  -9   4  15     3033.88     4186.23    584.13 o   0.50463
  -8   4  15      327.05      486.77    389.42 o   0.48748
  -7   4  15    15225.50    14408.43    681.48 o   0.47349
  -6   4  15    18550.01    17329.05    778.83 o   0.46294
  -5   4  15      952.22      681.48    389.42 o   0.45606
  -4   4  15      692.34      292.06    292.06 o   0.45303
  -3   4  15     6645.33     4575.65    486.77 o   0.45392
  -2   4  15    21634.29    20152.33    778.83 o   0.45872
  -1   4  15        0.14        0.00    292.06 o   0.46729
   0   4  15      225.78       97.35    292.06 o   0.47944
   1   4  15    21373.45    19276.14    681.48 o   0.49490
   2   4  15    16558.75    16160.80    681.48 o   0.51338
   3   4  15      335.18      973.54    389.42 o   0.53456
   4   4  15       98.55        0.00    486.77 o   0.55814
   5   4  15       98.50      876.19    584.13 o   0.58382
   6   4  15      446.14      681.48    486.77 o   0.61134
   7   4  15     1195.05     1557.67    486.77 o   0.64046
 -14   5  15     1520.26     1752.38    778.83 o   0.63566
 -13   5  15     1693.07     1849.73    681.48 o   0.60765
 -12   5  15     1722.87     1849.73    486.77 o   0.58135
 -11   5  15     1656.90     2044.44    486.77 o   0.55701
 -10   5  15     2266.98     2336.50    486.77 o   0.53490
  -9   5  15       10.83        0.00    486.77 o   0.51531
  -8   5  15     2017.74     1168.25    681.48 o   0.49853
  -7   5  15    10987.05     8372.46    681.48 o   0.48485
  -6   5  15     3574.16     3504.75    389.42 o   0.47455
  -5   5  15     5578.15     5062.42    486.77 o   0.46784
  -4   5  15     1162.79      876.19    292.06 o   0.46489
  -3   5  15     3532.28     3212.69    389.42 o   0.46576
  -2   5  15    13208.64    12169.28    681.48 o   0.47043
  -1   5  15     6050.62     6328.02    486.77 o   0.47880
   0   5  15     6007.70     5451.84    486.77 o   0.49066
   1   5  15     7424.87     6230.67    486.77 o   0.50578
   2   5  15     3198.84     3991.52    389.42 o   0.52388
   3   5  15       74.45        0.00    292.06 o   0.54465
   4   5  15     3213.25     4770.36    681.48 o   0.56781
   5   5  15      272.71      486.77    389.42 o   0.59307
   6   5  15      753.97     1557.67    486.77 o   0.62018
   7   5  15     4118.31     4965.07    973.54 o   0.64891
 -14   6  15       26.85      194.71   1265.60 o   0.64605
 -13   6  15     3399.28     4965.07    778.83 o   0.61850
 -12   6  15       66.70        0.00    389.42 o   0.59268
 -11   6  15     1047.91      584.13    389.42 o   0.56883
 -10   6  15     2299.61     2920.63    486.77 o   0.54720
  -9   6  15      123.52      194.71    486.77 o   0.52806
  -8   6  15     2730.54     3699.46    584.13 o   0.51170
  -7   6  15     3759.75     2044.44    486.77 o   0.49839
  -6   6  15    20866.75    19470.85    973.54 o   0.48837
  -5   6  15     1885.76     2044.44    389.42 o   0.48186
  -4   6  15      651.17     1168.25    292.06 o   0.47899
  -3   6  15     3149.59     3212.69    389.42 o   0.47984
  -2   6  15     1215.29     1362.96    389.42 o   0.48437
  -1   6  15     2793.84     3310.04    389.42 o   0.49250
   0   6  15       33.70        0.00    389.42 o   0.50404
   1   6  15     1454.10     1070.90    389.42 o   0.51877
   2   6  15     8412.10     7788.34    584.13 o   0.53643
   3   6  15       88.88      486.77    389.42 o   0.55674
   4   6  15     1149.20     2044.44    584.13 o   0.57941
   5   6  15     1728.83     1557.67    584.13 o   0.60419
   6   6  15      140.86     1557.67    486.77 o   0.63082
 -13   7  15      491.88      292.06    681.48 o   0.63109
 -12   7  15     1012.03     1557.67    584.13 o   0.60581
 -11   7  15      910.02     1168.25    389.42 o   0.58249
 -10   7  15      402.74      876.19    389.42 o   0.56139
  -9   7  15      317.92      486.77    389.42 o   0.54275
  -8   7  15    11121.71    11487.80    778.83 o   0.52684
  -7   7  15    13715.64    13921.65    876.19 o   0.51392
  -6   7  15       12.04        0.00    389.42 o   0.50422
  -5   7  15      277.46        0.00    486.77 o   0.49791
  -4   7  15      893.71      876.19    389.42 o   0.49514
  -3   7  15      936.31      194.71    389.42 o   0.49595
  -2   7  15     5828.38     5451.84    486.77 o   0.50034
  -1   7  15     5545.58     4575.65    584.13 o   0.50822
   0   7  15     2560.49     3212.69    389.42 o   0.51941
   1   7  15     2199.59     1947.08    486.77 o   0.53372
   2   7  15     3265.77     3310.04    486.77 o   0.55090
   3   7  15      263.25        0.00    389.42 o   0.57069
   4   7  15      190.59      876.19    486.77 o   0.59283
   5   7  15      195.05     1070.90    486.77 o   0.61707
   6   7  15     1033.70     1947.08    681.48 o   0.64316
 -13   8  15      342.22        0.00   1460.31 o   0.64530
 -12   8  15      176.85      486.77    486.77 o   0.62060
 -11   8  15       84.16      973.54    389.42 o   0.59786
 -10   8  15     1663.98     2433.86    486.77 o   0.57732
  -9   8  15      888.61      681.48    389.42 o   0.55922
  -8   8  15     2685.64     4186.23    584.13 o   0.54379
  -7   8  15      554.44      681.48    389.42 o   0.53128
  -6   8  15     2327.89     3115.34    486.77 o   0.52190
  -5   8  15      109.37        0.00    389.42 o   0.51581
  -4   8  15    15588.67    15771.39    876.19 o   0.51313
  -3   8  15     2087.94     2531.21    486.77 o   0.51392
  -2   8  15    15640.07    14700.49   1168.25 o   0.51816
  -1   8  15       44.56      389.42    389.42 o   0.52577
   0   8  15     7856.37     7885.69    584.13 o   0.53659
   1   8  15      619.84      584.13    292.06 o   0.55046
   2   8  15      601.46      876.19    389.42 o   0.56713
   3   8  15      577.89     1460.31    389.42 o   0.58637
   4   8  15     1201.35     1070.90    778.83 o   0.60794
   5   8  15      663.92      876.19    486.77 o   0.63160
 -12   9  15     1159.43      681.48    584.13 o   0.63696
 -11   9  15       76.66      778.83    389.42 o   0.61482
 -10   9  15     1956.00     2628.56    486.77 o   0.59487
  -9   9  15     1040.57      973.54    389.42 o   0.57731
  -8   9  15     2042.71     2044.44    486.77 o   0.56239
  -7   9  15      217.17      292.06    389.42 o   0.55030
  -6   9  15    10912.32    10611.61    876.19 o   0.54125
  -5   9  15     1765.49     1460.31    486.77 o   0.53538
  -4   9  15      309.19      778.83    389.42 o   0.53280
  -3   9  15      154.12      584.13    389.42 o   0.53356
  -2   9  15     3062.77     2823.27    486.77 o   0.53764
  -1   9  15     1931.69     1752.38    486.77 o   0.54497
   0   9  15     3230.24     2725.92    486.77 o   0.55543
   1   9  15      988.83      973.54    389.42 o   0.56883
   2   9  15      691.77     1362.96    389.42 o   0.58498
   3   9  15       62.59      778.83    389.42 o   0.60365
   4   9  15     3390.18     4770.36   1070.90 o   0.62463
   5   9  15       35.83     1557.67    876.19 o   0.64768
 -11  10  15      330.15      486.77    486.77 o   0.63324
 -10  10  15      435.01      194.71    389.42 o   0.61388
  -9  10  15      205.15      194.71    389.42 o   0.59689
  -8  10  15      161.39      973.54    389.42 o   0.58246
  -7  10  15     5682.91     5354.48    681.48 o   0.57080
  -6  10  15      968.66      292.06    389.42 o   0.56208
  -5  10  15    19074.39    19762.91    973.54 o   0.55643
  -4  10  15     5385.09     5062.42    681.48 o   0.55395
  -3  10  15     2080.22     3212.69    584.13 o   0.55468
  -2  10  15     2826.80     2628.56    584.13 o   0.55861
  -1  10  15     5341.36     5354.48    584.13 o   0.56567
   0  10  15      844.60     1168.25    486.77 o   0.57575
   1  10  15     5258.95     7593.63    778.83 o   0.58869
   2  10  15       42.92     1168.25    584.13 o   0.60431
   3  10  15      409.43        0.00    973.54 o   0.62240
   4  10  15      395.16     1168.25    681.48 o   0.64276
 -10  11  15     1127.06     1557.67    584.13 o   0.63424
  -9  11  15      274.85     1070.90    486.77 o   0.61780
  -8  11  15      191.96      778.83    486.77 o   0.60388
  -7  11  15      262.20        0.00    584.13 o   0.59264
  -6  11  15      513.50     1362.96    486.77 o   0.58424
  -5  11  15     1481.89     1460.31    486.77 o   0.57881
  -4  11  15       94.74        0.00    389.42 o   0.57643
  -3  11  15     3866.19     3504.75    584.13 o   0.57713
  -2  11  15     3151.19     3991.52    584.13 o   0.58090
  -1  11  15       74.17      876.19    584.13 o   0.58770
   0  11  15     5555.84     6133.32    681.48 o   0.59740
   1  11  15        2.04      486.77    584.13 o   0.60989
   2  11  15      883.58      389.42    584.13 o   0.62497
   3  11  15       42.33        0.00   1070.90 o   0.64249
  -9  12  15      796.37     1460.31    681.48 o   0.63993
  -8  12  15     1451.69     1655.02    486.77 o   0.62650
  -7  12  15      999.45     1849.73    584.13 o   0.61567
  -6  12  15     4876.88     5646.54    681.48 o   0.60759
  -5  12  15      396.63       97.35    486.77 o   0.60237
  -4  12  15      109.75        0.00    486.77 o   0.60008
  -3  12  15      109.15      486.77    486.77 o   0.60075
  -2  12  15       35.32        0.00    486.77 o   0.60438
  -1  12  15       50.58      681.48    486.77 o   0.61091
   0  12  15     1252.76     2433.86    681.48 o   0.62026
   1  12  15      106.13      389.42    584.13 o   0.63229
   2  12  15        6.01      389.42    973.54 o   0.64685
  -7  13  15        3.29        0.00    778.83 o   0.63976
  -6  13  15     3471.72     4478.29    681.48 o   0.63199
  -5  13  15     3113.71     4478.29    681.48 o   0.62697
  -4  13  15      118.74        0.00    486.77 o   0.62477
  -3  13  15       52.37        0.00    486.77 o   0.62542
  -2  13  15     2009.87     3212.69    876.19 o   0.62890
  -1  13  15      226.75        0.00    584.13 o   0.63519
   0  13  15     4813.40     5938.61    876.19 o   0.64418
 -13   0  16      339.05     1070.90   1070.90 o   0.59706
 -12   0  16       48.29        0.00    584.13 o   0.57105
 -11   0  16     8890.35     8275.11   1070.90 o   0.54706
 -10   0  16      218.05      389.42    681.48 o   0.52537
  -9   0  16    29737.98    30958.65   1557.67 o   0.50629
  -8   0  16     3134.00     3699.46    778.83 o   0.49010
  -7   0  16     4831.66     5257.13    778.83 o   0.47711
  -6   0  16        1.05        0.00    389.42 o   0.46759
  -5   0  16    27728.50    26967.12   1362.96 o   0.46174
  -4   0  16     3479.79     3699.46    486.77 o   0.45972
  -3   0  16     2234.60     3017.98    486.77 o   0.46156
  -2   0  16     1634.68     1265.60    389.42 o   0.46722
  -1   0  16     2301.27      584.13    389.42 o   0.47657
   0   0  16     2457.88     1070.90    486.77 o   0.48940
   1   0  16     2604.15     3310.04    584.13 o   0.50543
   2   0  16      649.10      681.48    486.77 o   0.52438
   3   0  16    39366.36    26383.00   3407.40 o   0.54595
   4   0  16     6683.88     4575.65    778.83 o   0.56983
   5   0  16     1646.47      681.48    584.13 o   0.59575
   6   0  16     3080.14     2725.92    778.83 o   0.62345
 -14   1  16       50.80     2141.79   1168.25 o   0.62581
 -13   1  16       23.34        0.00    973.54 o   0.59807
 -12   1  16     1840.65     2141.79    486.77 o   0.57210
 -11   1  16      518.37      389.42    486.77 o   0.54816
 -10   1  16      857.03      389.42    389.42 o   0.52652
  -9   1  16      708.95      778.83    389.42 o   0.50748
  -8   1  16        9.09      681.48    389.42 o   0.49134
  -7   1  16     4991.17     5257.13    486.77 o   0.47838
  -6   1  16    11659.63    11974.57    681.48 o   0.46888
  -5   1  16    10087.58    10222.19    584.13 o   0.46305
  -4   1  16    11899.82    12753.40    584.13 o   0.46103
  -3   1  16     5096.62     5159.77    389.42 o   0.46287
  -2   1  16     1223.66      486.77    292.06 o   0.46851
  -1   1  16     7883.24     6328.02    486.77 o   0.47784
   0   1  16    11876.68    10611.61    584.13 o   0.49063
   1   1  16       23.64        0.00    389.42 o   0.50663
   2   1  16     1159.01     1752.38    389.42 o   0.52554
   3   1  16     2208.09     2628.56    486.77 o   0.54706
   4   1  16     3027.86     3699.46    681.48 o   0.57089
   5   1  16     1223.01      389.42    389.42 o   0.59677
   6   1  16      114.84      486.77    389.42 o   0.62442
 -14   2  16     1238.48     1070.90   1070.90 o   0.62870
 -13   2  16       77.51     1265.60   1070.90 o   0.60110
 -12   2  16       15.51        0.00    876.19 o   0.57527
 -11   2  16     1730.19     2141.79    584.13 o   0.55146
 -10   2  16       21.86        0.00    389.42 o   0.52996
  -9   2  16     5598.90     6717.44    584.13 o   0.51104
  -8   2  16     5531.92     5354.48    486.77 o   0.49501
  -7   2  16     5840.77     5159.77    486.77 o   0.48216
  -6   2  16     5800.82     5451.84    486.77 o   0.47274
  -5   2  16     3507.35     4380.94    486.77 o   0.46695
  -4   2  16     1767.49     2433.86    389.42 o   0.46495
  -3   2  16     1356.64     1460.31    389.42 o   0.46677
  -2   2  16     5315.92     4965.07    389.42 o   0.47237
  -1   2  16      761.28     1070.90    292.06 o   0.48162
   0   2  16     2542.90     2823.27    389.42 o   0.49431
   1   2  16     4441.39     3894.17    389.42 o   0.51020
   2   2  16     1878.76     1070.90    292.06 o   0.52898
   3   2  16     8559.44     9053.94    681.48 o   0.55036
   4   2  16     4597.84     4965.07    584.13 o   0.57406
   5   2  16      577.76     1070.90    486.77 o   0.59980
   6   2  16     1692.61     2044.44    486.77 o   0.62732
 -14   3  16       44.99     1460.31   1265.60 o   0.63349
 -13   3  16     3360.89     2336.50   1265.60 o   0.60611
 -12   3  16      206.57        0.00    584.13 o   0.58050
 -11   3  16      199.01        0.00    486.77 o   0.55692
 -10   3  16     1561.04     1460.31    486.77 o   0.53564
  -9   3  16     2334.47     2433.86    486.77 o   0.51693
  -8   3  16     7295.25     6035.96    584.13 o   0.50109
  -7   3  16     3628.79     4186.23    486.77 o   0.48839
  -6   3  16    11969.82    12363.99    681.48 o   0.47909
  -5   3  16      947.03      584.13    389.42 o   0.47339
  -4   3  16     9223.67     8469.82    584.13 o   0.47141
  -3   3  16     1101.35     1265.60    389.42 o   0.47320
  -2   3  16     1151.84     1070.90    292.06 o   0.47873
  -1   3  16      877.94      876.19    292.06 o   0.48786
   0   3  16       51.82        0.00    292.06 o   0.50040
   1   3  16      980.11     1265.60    292.06 o   0.51609
   2   3  16     7092.99     5354.48    486.77 o   0.53467
   3   3  16        3.10        0.00    292.06 o   0.55583
   4   3  16     1581.01     1460.31    486.77 o   0.57931
   5   3  16     3207.30     4380.94    584.13 o   0.60482
   6   3  16      172.80      486.77    486.77 o   0.63213
 -14   4  16        0.02        0.00   1070.90 o   0.64014
 -13   4  16      232.15        0.00   1070.90 o   0.61305
 -12   4  16       13.44      486.77    584.13 o   0.58775
 -11   4  16      837.75      584.13    486.77 o   0.56447
 -10   4  16     4269.52     5062.42    584.13 o   0.54348
  -9   4  16     1097.24      194.71    389.42 o   0.52506
  -8   4  16     1145.65     1752.38    486.77 o   0.50947
  -7   4  16    26155.64    24825.33    876.19 o   0.49699
  -6   4  16     5104.29     5549.19    584.13 o   0.48785
  -5   4  16      812.46      973.54    292.06 o   0.48225
  -4   4  16     2886.19     2823.27    389.42 o   0.48031
  -3   4  16     1932.10     2044.44    389.42 o   0.48207
  -2   4  16     1492.50     3212.69    389.42 o   0.48749
  -1   4  16     7177.20     7398.92    584.13 o   0.49646
   0   4  16    13978.89    12753.40    681.48 o   0.50879
   1   4  16     3524.93     3212.69    486.77 o   0.52423
   2   4  16     2809.05     2920.63    389.42 o   0.54253
   3   4  16      236.27      389.42    389.42 o   0.56340
   4   4  16      112.14      584.13    389.42 o   0.58657
   5   4  16      173.39      486.77    389.42 o   0.61178
   6   4  16      229.85     1168.25    486.77 o   0.63879
 -14   5  16     1944.93     3602.11   1168.25 o   0.64859
 -13   5  16     2052.61     3504.75   1460.31 o   0.62187
 -12   5  16      103.63      486.77    584.13 o   0.59694
 -11   5  16      210.33      389.42    486.77 o   0.57404
 -10   5  16      332.71        0.00    389.42 o   0.55341
  -9   5  16     1190.58     1168.25    486.77 o   0.53532
  -8   5  16      391.49        0.00    389.42 o   0.52004
  -7   5  16     6553.88     6425.38    681.48 o   0.50782
  -6   5  16        2.70      584.13    389.42 o   0.49888
  -5   5  16        1.95        0.00    292.06 o   0.49341
  -4   5  16      352.59        0.00    292.06 o   0.49151
  -3   5  16     7796.07     7496.28    584.13 o   0.49323
  -2   5  16       27.35      681.48    292.06 o   0.49854
  -1   5  16     3933.68     3991.52    486.77 o   0.50731
   0   5  16     1192.26     1557.67    389.42 o   0.51938
   1   5  16       17.42      584.13    292.06 o   0.53452
   2   5  16     1485.75      778.83    389.42 o   0.55247
   3   5  16     1678.15     4283.59    681.48 o   0.57298
   4   5  16      212.87      973.54    584.13 o   0.59578
   5   5  16      795.29      194.71    486.77 o   0.62062
   6   5  16       30.27      584.13    681.48 o   0.64726
 -13   6  16     1740.52     1752.38   1070.90 o   0.63248
 -12   6  16      638.37     1168.25    681.48 o   0.60799
 -11   6  16     2152.15     2141.79    584.13 o   0.58551
 -10   6  16      159.50        0.00    389.42 o   0.56531
  -9   6  16     2231.04     1849.73    486.77 o   0.54761
  -8   6  16     8139.16     8080.40    681.48 o   0.53269
  -7   6  16    11501.75     9930.13    876.19 o   0.52076
  -6   6  16     5420.39     6425.38    681.48 o   0.51205
  -5   6  16    13348.41    11779.86    778.83 o   0.50672
  -4   6  16     1936.98     2725.92    389.42 o   0.50487
  -3   6  16       41.11        0.00    292.06 o   0.50654
  -2   6  16     3903.58     3991.52    486.77 o   0.51171
  -1   6  16     7699.45     7983.05    584.13 o   0.52026
   0   6  16     1649.25     2044.44    389.42 o   0.53203
   1   6  16     9394.80     8567.17    584.13 o   0.54682
   2   6  16     5475.30     5646.55    973.54 o   0.56439
   3   6  16     2802.72     2531.21    584.13 o   0.58448
   4   6  16      817.36     1265.60    778.83 o   0.60685
   5   6  16       31.30        0.00    486.77 o   0.63125
 -13   7  16      467.04      486.77   1655.02 o   0.64479
 -12   7  16     1456.26     2433.86    778.83 o   0.62079
 -11   7  16      557.36      778.83    486.77 o   0.59879
 -10   7  16      314.80     1460.31    486.77 o   0.57905
  -9   7  16      539.87      194.71    389.42 o   0.56179
  -8   7  16     2472.80     2725.92    584.13 o   0.54725
  -7   7  16     5037.68     6814.80    681.48 o   0.53565
  -6   7  16    13135.30    14019.01    973.54 o   0.52718
  -5   7  16     1735.24     1655.02    486.77 o   0.52200
  -4   7  16      477.29        0.00    681.48 o   0.52021
  -3   7  16      406.57      876.19    389.42 o   0.52184
  -2   7  16       37.40      292.06    389.42 o   0.52685
  -1   7  16      547.56      973.54    389.42 o   0.53516
   0   7  16      523.02      681.48    389.42 o   0.54662
   1   7  16     3601.54     3894.17    486.77 o   0.56102
   2   7  16      265.96      681.48    389.42 o   0.57815
   3   7  16       32.60      973.54    486.77 o   0.59778
   4   7  16      123.13     1168.25    486.77 o   0.61967
   5   7  16       66.17      389.42   1362.96 o   0.64358
 -12   8  16       61.36        0.00    681.48 o   0.63523
 -11   8  16      107.57      486.77    486.77 o   0.61376
 -10   8  16      624.75     1070.90    486.77 o   0.59451
  -9   8  16      262.30      194.71    486.77 o   0.57772
  -8   8  16     2459.75     1752.38    486.77 o   0.56359
  -7   8  16     5266.49     7009.50    973.54 o   0.55233
  -6   8  16     4943.72     5062.42    584.13 o   0.54412
  -5   8  16       78.29        0.00    389.42 o   0.53911
  -4   8  16     5383.94     5257.13    584.13 o   0.53737
  -3   8  16      109.73       97.35    389.42 o   0.53895
  -2   8  16     2921.85     2239.15    486.77 o   0.54380
  -1   8  16        8.80      486.77    389.42 o   0.55186
   0   8  16      161.54      584.13    681.48 o   0.56297
   1   8  16     1896.47     2141.79    389.42 o   0.57697
   2   8  16       14.13     1362.96    389.42 o   0.59364
   3   8  16     2165.17     3212.69    584.13 o   0.61277
   4   8  16     1490.23     2044.44    681.48 o   0.63414
 -11   9  16       82.68      778.83    584.13 o   0.63029
 -10   9  16       64.30      486.77    486.77 o   0.61157
  -9   9  16       51.42      292.06    486.77 o   0.59525
  -8   9  16      386.87        0.00    486.77 o   0.58155
  -7   9  16      397.76       97.35    486.77 o   0.57064
  -6   9  16       19.04      389.42    584.13 o   0.56270
  -5   9  16     1851.70     2920.63    584.13 o   0.55786
  -4   9  16    18857.49    15674.03    973.54 o   0.55618
  -3   9  16     1210.49     1265.60    486.77 o   0.55770
  -2   9  16        5.03        0.00    389.42 o   0.56240
  -1   9  16     3785.64     3407.40    584.13 o   0.57019
   0   9  16     1096.51     1070.90    486.77 o   0.58095
   1   9  16       11.98      681.48    486.77 o   0.59452
   2   9  16      236.47     1168.25    389.42 o   0.61072
   3   9  16        8.70      973.54    584.13 o   0.62933
 -11  10  16      510.21     1460.31    778.83 o   0.64827
 -10  10  16      994.36     2141.79    584.13 o   0.63008
  -9  10  16     7451.09     8761.88    876.19 o   0.61425
  -8  10  16     2940.69     3796.81    681.48 o   0.60098
  -7  10  16      397.17      486.77    486.77 o   0.59044
  -6  10  16       14.10      876.19    486.77 o   0.58277
  -5  10  16      683.43      681.48    486.77 o   0.57809
  -4  10  16       36.91      486.77    486.77 o   0.57647
  -3  10  16     1503.12     1849.73    486.77 o   0.57794
  -2  10  16     1713.16     1849.73    876.19 o   0.58247
  -1  10  16     5501.19     5938.61   1168.25 o   0.59000
   0  10  16      162.26      584.13    486.77 o   0.60041
   1  10  16     1561.82     1557.67    486.77 o   0.61355
   2  10  16       22.82     1168.25   1265.60 o   0.62925
 -10  11  16       63.35        0.00    681.48 o   0.64993
  -9  11  16        1.14      973.54    584.13 o   0.63460
  -8  11  16      953.31        0.00    486.77 o   0.62176
  -7  11  16      173.44        0.00    486.77 o   0.61158
  -6  11  16        0.12        0.00    486.77 o   0.60418
  -5  11  16        0.40        0.00    486.77 o   0.59966
  -4  11  16       36.72        0.00    486.77 o   0.59810
  -3  11  16     1317.91     1655.02    486.77 o   0.59952
  -2  11  16       21.09      486.77    486.77 o   0.60389
  -1  11  16     2520.57     2141.79    584.13 o   0.61115
   0  11  16      140.09      486.77    486.77 o   0.62120
   1  11  16      688.62     2141.79    584.13 o   0.63392
   2  11  16      904.44     2628.56   1070.90 o   0.64913
  -8  12  16        1.80        0.00    681.48 o   0.64375
  -7  12  16       14.16      194.71    486.77 o   0.63392
  -6  12  16        8.59        0.00    486.77 o   0.62678
  -5  12  16      121.52      973.54    486.77 o   0.62243
  -4  12  16      239.54        0.00    486.77 o   0.62093
  -3  12  16        7.36      584.13    486.77 o   0.62229
  -2  12  16       93.19        0.00    584.13 o   0.62650
  -1  12  16     1393.39     1070.90    778.83 o   0.63351
   0  12  16      232.81        0.00    584.13 o   0.64321
  -5  13  16       65.80      681.48   1168.25 o   0.64627
  -4  13  16       91.08      681.48   1070.90 o   0.64482
  -3  13  16      342.68        0.00   1070.90 o   0.64614
 -14   1  17       92.02      194.71   1070.90 o   0.64040
 -13   1  17     1525.39     3407.40   1362.96 o   0.61404
 -12   1  17      793.72      584.13    584.13 o   0.58953
 -11   1  17       56.26      389.42    486.77 o   0.56711
 -10   1  17       23.37       97.35    389.42 o   0.54703
  -9   1  17    37985.71    42154.38   1265.60 o   0.52957
  -8   1  17     2032.37     1070.90    486.77 o   0.51497
  -7   1  17      824.34      584.13    389.42 o   0.50351
  -6   1  17       35.46      389.42    292.06 o   0.49539
  -5   1  17    16987.02    17036.99    778.83 o   0.49078
  -4   1  17     2209.64     2336.50    389.42 o   0.48978
  -3   1  17     5001.01     4770.36    389.42 o   0.49240
  -2   1  17      714.62       97.35    292.06 o   0.49860
  -1   1  17     2283.05     2336.50    389.42 o   0.50825
   0   1  17      621.10      486.77    292.06 o   0.52114
   1   1  17      172.73        0.00    292.06 o   0.53706
   2   1  17    19234.38    16355.51    778.83 o   0.55573
   3   1  17     8909.73     8956.59    778.83 o   0.57689
   4   1  17    11855.98    11001.03    876.19 o   0.60028
   5   1  17      959.98     2141.79    584.13 o   0.62565
 -14   2  17     1864.05      778.83   1265.60 o   0.64323
 -13   2  17     4114.83     3796.81   1362.96 o   0.61699
 -12   2  17        5.59      584.13    584.13 o   0.59260
 -11   2  17        7.64       97.35    486.77 o   0.57030
 -10   2  17    13457.23    15089.91    973.54 o   0.55034
  -9   2  17       96.25      292.06    389.42 o   0.53298
  -8   2  17     2355.16     3602.11    486.77 o   0.51849
  -7   2  17     1233.58      973.54    389.42 o   0.50710
  -6   2  17    36597.70    36021.06   1168.25 o   0.49904
  -5   2  17    19442.91    16939.64    778.83 o   0.49446
  -4   2  17     5686.02     5549.19    486.77 o   0.49347
  -3   2  17    22210.06    20249.68   1070.90 o   0.49608
  -2   2  17    15230.00    11974.57    681.48 o   0.50223
  -1   2  17     3402.87     2433.86    389.42 o   0.51181
   0   2  17       65.19      681.48    292.06 o   0.52462
   1   2  17      129.35      389.42    292.06 o   0.54043
   2   2  17      822.14      584.13    486.77 o   0.55898
   3   2  17    13294.21    15576.68    973.54 o   0.58003
   4   2  17    11750.39    13434.88    876.19 o   0.60329
   5   2  17     1487.80     1460.31    486.77 o   0.62854
 -14   3  17       17.33     1070.90   1070.90 o   0.64791
 -13   3  17      200.97      389.42   1070.90 o   0.62187
 -12   3  17     1714.06     1947.08    584.13 o   0.59769
 -11   3  17     1767.78     2920.63    681.48 o   0.57558
 -10   3  17      335.95        0.00    486.77 o   0.55581
  -9   3  17      268.57      292.06    486.77 o   0.53863
  -8   3  17     1559.47     1265.60    389.42 o   0.52429
  -7   3  17     1705.36     2141.79    389.42 o   0.51303
  -6   3  17      511.10        0.00    292.06 o   0.50506
  -5   3  17     1980.93     1655.02    389.42 o   0.50054
  -4   3  17     6419.41     6425.38    584.13 o   0.49956
  -3   3  17      368.50      876.19    292.06 o   0.50213
  -2   3  17      196.07        0.00    292.06 o   0.50822
  -1   3  17     6083.51     4770.36    486.77 o   0.51768
   0   3  17     1171.63      778.83    292.06 o   0.53035
   1   3  17      127.59      584.13    292.06 o   0.54599
   2   3  17     4123.34     3796.81    486.77 o   0.56437
   3   3  17     1018.91     1168.25    389.42 o   0.58522
   4   3  17     1478.93     3212.69    876.19 o   0.60829
   5   3  17     1210.23     1655.02    486.77 o   0.63333
 -13   4  17      183.01      973.54   1265.60 o   0.62865
 -12   4  17       24.27       97.35    486.77 o   0.60473
 -11   4  17     1951.55     1460.31    584.13 o   0.58289
 -10   4  17     1392.45     1168.25    486.77 o   0.56338
  -9   4  17       33.38        0.00    584.13 o   0.54643
  -8   4  17     7562.53     9346.01    778.83 o   0.53230
  -7   4  17      226.14        0.00    389.42 o   0.52122
  -6   4  17      134.77        0.00    292.06 o   0.51338
  -5   4  17     5014.32     4867.71    486.77 o   0.50893
  -4   4  17      671.06      681.48    292.06 o   0.50796
  -3   4  17     1002.97     1362.96    389.42 o   0.51050
  -2   4  17    24958.71    24727.97    876.19 o   0.51648
  -1   4  17      743.60      486.77    292.06 o   0.52580
   0   4  17     2695.99     2823.27    389.42 o   0.53827
   1   4  17       12.76      389.42    292.06 o   0.55370
   2   4  17       65.97      973.54    389.42 o   0.57182
   3   4  17       68.11      681.48    389.42 o   0.59241
   4   4  17       14.27      194.71    389.42 o   0.61521
   5   4  17     2078.61     2725.92    584.13 o   0.63998
 -13   5  17       11.66      292.06   1362.96 o   0.63725
 -12   5  17      906.20        0.00    584.13 o   0.61366
 -11   5  17       19.06        0.00    876.19 o   0.59216
 -10   5  17     6197.29     5841.25    681.48 o   0.57296
  -9   5  17     1982.87     1849.73    486.77 o   0.55630
  -8   5  17     1023.95     1849.73    486.77 o   0.54243
  -7   5  17     8923.76     7885.69    876.19 o   0.53156
  -6   5  17     9215.01     9540.71    778.83 o   0.52388
  -5   5  17      416.65      292.06    292.06 o   0.51952
  -4   5  17      355.28      292.06    389.42 o   0.51857
  -3   5  17    10562.77    10027.49    681.48 o   0.52105
  -2   5  17     2802.16     2628.56    389.42 o   0.52692
  -1   5  17     9215.73    10514.26    681.48 o   0.53605
   0   5  17     2345.24     2628.56    389.42 o   0.54829
   1   5  17     2785.10     3115.34    486.77 o   0.56344
   2   5  17     5509.01     5646.55    973.54 o   0.58127
   3   5  17        8.28      486.77    486.77 o   0.60153
   4   5  17        1.56        0.00    681.48 o   0.62400
   5   5  17     1895.70     4380.94   1265.60 o   0.64843
 -13   6  17      167.65        0.00   1362.96 o   0.64760
 -12   6  17      334.43        0.00    681.48 o   0.62441
 -11   6  17      669.06     1168.25    584.13 o   0.60329
 -10   6  17     3670.67     3894.17    584.13 o   0.58446
  -9   6  17     2777.83     3017.98    584.13 o   0.56814
  -8   6  17      143.98        0.00    389.42 o   0.55456
  -7   6  17      485.31      292.06    389.42 o   0.54394
  -6   6  17      494.90      681.48    389.42 o   0.53643
  -5   6  17     4460.54     5062.42    584.13 o   0.53217
  -4   6  17      311.72      389.42    486.77 o   0.53125
  -3   6  17      914.26     1070.90    584.13 o   0.53367
  -2   6  17     5107.45     4965.07    486.77 o   0.53940
  -1   6  17     1598.43     2044.44    389.42 o   0.54833
   0   6  17        0.25      292.06    292.06 o   0.56030
   1   6  17        8.59        0.00    486.77 o   0.57513
   2   6  17     1625.60     2823.27    584.13 o   0.59260
   3   6  17      409.04     1168.25    584.13 o   0.61249
   4   6  17       85.67      389.42    584.13 o   0.63457
 -12   7  17       14.39     1070.90    681.48 o   0.63688
 -11   7  17        6.08        0.00    486.77 o   0.61619
 -10   7  17        7.05        0.00    486.77 o   0.59776
  -9   7  17     1575.28     1849.73    486.77 o   0.58182
  -8   7  17     1011.41     1947.08    486.77 o   0.56857
  -7   7  17        3.78      292.06    486.77 o   0.55821
  -6   7  17     3899.60     3991.52    584.13 o   0.55089
  -5   7  17     2634.74     2920.63    486.77 o   0.54675
  -4   7  17       42.04        0.00    389.42 o   0.54585
  -3   7  17       15.08      681.48    389.42 o   0.54821
  -2   7  17     5246.06     5549.19    584.13 o   0.55379
  -1   7  17     1610.25     1655.02    389.42 o   0.56248
   0   7  17     1452.68     1557.67    389.42 o   0.57416
   1   7  17     1454.54      778.83    486.77 o   0.58864
   2   7  17       19.43      389.42    389.42 o   0.60573
   3   7  17      468.31      876.19    584.13 o   0.62520
   4   7  17     1175.52      973.54    681.48 o   0.64684
 -11   8  17     1125.89     1557.67    681.48 o   0.63074
 -10   8  17      942.49     1752.38    584.13 o   0.61275
  -9   8  17     3723.35     3991.52    681.48 o   0.59721
  -8   8  17      241.74      194.71    486.77 o   0.58431
  -7   8  17    11092.16    11487.80    876.19 o   0.57423
  -6   8  17     7546.19     7106.86    778.83 o   0.56712
  -5   8  17      889.30     1460.31    778.83 o   0.56310
  -4   8  17      588.47      292.06    389.42 o   0.56223
  -3   8  17      384.48      194.71    584.13 o   0.56452
  -2   8  17      568.36      876.19    389.42 o   0.56993
  -1   8  17      216.95      778.83    389.42 o   0.57839
   0   8  17       23.62      876.19    486.77 o   0.58975
   1   8  17       23.01      778.83    389.42 o   0.60386
   2   8  17     2125.66     3115.34    584.13 o   0.62053
   3   8  17       27.55      194.71    486.77 o   0.63955
 -11   9  17     2151.45     2044.44    973.54 o   0.64684
 -10   9  17       16.94      389.42    486.77 o   0.62931
  -9   9  17     1952.96     2433.86    584.13 o   0.61419
  -8   9  17     1757.09     1752.38    584.13 o   0.60165
  -7   9  17      587.33      778.83    778.83 o   0.59187
  -6   9  17      709.08     1265.60    486.77 o   0.58497
  -5   9  17     7673.29     7690.98   1265.60 o   0.58107
  -4   9  17      111.91        0.00    389.42 o   0.58023
  -3   9  17     1340.34     1168.25    486.77 o   0.58245
  -2   9  17     2606.63     3602.11    584.13 o   0.58770
  -1   9  17      784.71     1362.96    486.77 o   0.59590
   0   9  17     1219.49     1655.02    486.77 o   0.60694
   1   9  17      296.31      389.42    681.48 o   0.62066
   2   9  17     1279.04     1557.67    584.13 o   0.63688
 -10  10  17      139.87        0.00    681.48 o   0.64731
  -9  10  17      258.51       97.35    486.77 o   0.63262
  -8  10  17       49.71       97.35    486.77 o   0.62046
  -7  10  17       57.93        0.00    486.77 o   0.61098
  -6  10  17     2090.40     2044.44    584.13 o   0.60430
  -5  10  17    16521.11    19276.13   1070.90 o   0.60053
  -4  10  17       60.26       97.35    486.77 o   0.59971
  -3  10  17     7635.93     8469.82    778.83 o   0.60186
  -2  10  17       56.99      584.13    584.13 o   0.60694
  -1  10  17     2189.63     4088.88    584.13 o   0.61489
   0  10  17      532.67      292.06    681.48 o   0.62559
   1  10  17       16.93        0.00    584.13 o   0.63891
  -8  11  17     2008.39     1168.25    584.13 o   0.64061
  -7  11  17       39.23      584.13    584.13 o   0.63143
  -6  11  17     1639.13     1752.38    876.19 o   0.62497
  -5  11  17      357.10      194.71    681.48 o   0.62132
  -4  11  17     7414.53     7301.57    778.83 o   0.62053
  -3  11  17      315.20      778.83    584.13 o   0.62261
  -2  11  17     1289.70     1655.02    486.77 o   0.62752
  -1  11  17      137.06     1168.25    486.77 o   0.63521
   0  11  17     1849.46     1557.67    973.54 o   0.64558
  -6  12  17        0.81      194.71   1070.90 o   0.64685
  -5  12  17      160.86     1070.90   1265.60 o   0.64332
  -4  12  17        9.94        0.00   1070.90 o   0.64256
  -3  12  17      149.73        0.00    778.83 o   0.64457
  -2  12  17       53.59     1168.25   1362.96 o   0.64932
 -12   0  18        6.61      778.83    973.54 o   0.60701
 -11   0  18     4399.79     6814.80   1070.90 o   0.58601
 -10   0  18     7734.07     7204.21   1460.31 o   0.56738
  -9   0  18      293.67        0.00    681.48 o   0.55137
  -8   0  18    30635.58    29400.98   1557.67 o   0.53819
  -7   0  18    11042.79     9053.94    973.54 o   0.52807
  -6   0  18      752.34      194.71    681.48 o   0.52118
  -5   0  18       83.23       97.35    876.19 o   0.51766
  -4   0  18     2234.32     3212.69    584.13 o   0.51756
  -3   0  18      411.51       97.35    389.42 o   0.52090
  -2   0  18     2958.16     2628.56    584.13 o   0.52761
  -1   0  18      327.03     1362.96    486.77 o   0.53756
   0   0  18       86.97        0.00    389.42 o   0.55057
   1   0  18     2051.27     3991.52    584.13 o   0.56644
   2   0  18    25777.73    26772.41   1557.67 o   0.58493
   3   0  18    14502.05    14700.49   2239.15 o   0.60580
   4   0  18     1673.58     2823.27    778.83 o   0.62882
 -13   1  18     1719.13     1849.73   1265.60 o   0.63109
 -12   1  18       78.25     1070.90    778.83 o   0.60800
 -11   1  18       53.71        0.00    486.77 o   0.58704
 -10   1  18      196.41      778.83    486.77 o   0.56845
  -9   1  18     6547.04     7398.92    681.48 o   0.55246
  -8   1  18     6432.94     6522.73    681.48 o   0.53931
  -7   1  18      764.14      584.13    584.13 o   0.52921
  -6   1  18     2765.77     2531.21    389.42 o   0.52234
  -5   1  18     3511.36     3699.46    486.77 o   0.51883
  -4   1  18      417.03      876.19    292.06 o   0.51873
  -3   1  18      238.89      194.71    486.77 o   0.52206
  -2   1  18        5.66        0.00    292.06 o   0.52875
  -1   1  18        7.24      194.71    292.06 o   0.53868
   0   1  18     1455.02      973.54    292.06 o   0.55167
   1   1  18       26.50       97.35    292.06 o   0.56751
   2   1  18     1649.49     2725.92    486.77 o   0.58596
   3   1  18     2762.17     4478.29    681.48 o   0.60680
   4   1  18      407.36     1752.38    486.77 o   0.62978
 -13   2  18       24.66        0.00   1070.90 o   0.63396
 -12   2  18     1694.17     2628.56    681.48 o   0.61098
 -11   2  18      166.58      681.48    584.13 o   0.59012
 -10   2  18     1249.55     1070.90    486.77 o   0.57163
  -9   2  18      109.47      486.77    486.77 o   0.55574
  -8   2  18     3715.97     4186.23    584.13 o   0.54267
  -7   2  18     5381.47     5743.90    681.48 o   0.53263
  -6   2  18        4.52        0.00    292.06 o   0.52580
  -5   2  18     2038.08     2433.86    389.42 o   0.52231
  -4   2  18     4676.38     4478.29    486.77 o   0.52222
  -3   2  18       74.91       97.35    292.06 o   0.52553
  -2   2  18     1134.08     1752.38    389.42 o   0.53217
  -1   2  18     4807.57     5841.25    584.13 o   0.54204
   0   2  18     2175.12     2044.44    389.42 o   0.55495
   1   2  18      937.98     1070.90    389.42 o   0.57069
   2   2  18      942.84     1168.25    486.77 o   0.58905
   3   2  18        8.70     1070.90    486.77 o   0.60978
   4   2  18       29.49      681.48    486.77 o   0.63266
 -13   3  18       13.31     2044.44   1265.60 o   0.63872
 -12   3  18     2297.06     3310.04    778.83 o   0.61591
 -11   3  18       99.77      973.54    584.13 o   0.59523
 -10   3  18      413.58        0.00    778.83 o   0.57690
  -9   3  18     1018.11     1265.60    486.77 o   0.56115
  -8   3  18     2104.28     1947.08    486.77 o   0.54821
  -7   3  18       42.16      486.77    389.42 o   0.53828
  -6   3  18     2995.58     2725.92    486.77 o   0.53153
  -5   3  18     2490.44     2531.21    389.42 o   0.52807
  -4   3  18     7505.37     7398.92    584.13 o   0.52798
  -3   3  18     4859.60     5938.61    486.77 o   0.53125
  -2   3  18     1153.83     1265.60    389.42 o   0.53783
  -1   3  18      959.90     1362.96    389.42 o   0.54759
   0   3  18     1473.59     1070.90    389.42 o   0.56037
   1   3  18      285.60      584.13    389.42 o   0.57597
   2   3  18      347.40      584.13    389.42 o   0.59416
   3   3  18      172.54      389.42    486.77 o   0.61472
   4   3  18      140.80      486.77    486.77 o   0.63742
 -13   4  18        0.90      389.42   1265.60 o   0.64531
 -12   4  18      291.76     1362.96    681.48 o   0.62275
 -11   4  18      454.35      973.54    584.13 o   0.60230
 -10   4  18      567.62     1557.67    486.77 o   0.58419
  -9   4  18      871.30      778.83    486.77 o   0.56865
  -8   4  18     1018.26      292.06    486.77 o   0.55588
  -7   4  18       91.14        0.00    486.77 o   0.54609
  -6   4  18      162.86        0.00    389.42 o   0.53943
  -5   4  18     1023.00      681.48    389.42 o   0.53603
  -4   4  18     1490.84     1265.60    389.42 o   0.53594
  -3   4  18     6776.75     7009.50    584.13 o   0.53916
  -2   4  18       23.02      389.42    486.77 o   0.54564
  -1   4  18       40.57        0.00    486.77 o   0.55527
   0   4  18     2042.01     1849.73    389.42 o   0.56788
   1   4  18      451.01      584.13    389.42 o   0.58327
   2   4  18      636.13        0.00    486.77 o   0.60125
   3   4  18       10.62       97.35    486.77 o   0.62157
   4   4  18      225.20     1168.25    584.13 o   0.64403
 -12   5  18      184.03       97.35    973.54 o   0.63143
 -11   5  18      325.33        0.00    486.77 o   0.61127
 -10   5  18      413.57      194.71    486.77 o   0.59344
  -9   5  18       34.02       97.35    584.13 o   0.57814
  -8   5  18      743.42      876.19    486.77 o   0.56559
  -7   5  18     1226.69      778.83    584.13 o   0.55597
  -6   5  18       16.31      194.71    389.42 o   0.54943
  -5   5  18      400.49      584.13    389.42 o   0.54609
  -4   5  18       43.39        0.00    292.06 o   0.54600
  -3   5  18      603.64      973.54    389.42 o   0.54917
  -2   5  18      260.86      486.77    389.42 o   0.55553
  -1   5  18      360.77      778.83    389.42 o   0.56499
   0   5  18     1003.66      973.54    389.42 o   0.57738
   1   5  18       54.36      681.48    389.42 o   0.59253
   2   5  18      974.34      778.83    486.77 o   0.61024
   3   5  18      108.17        0.00    486.77 o   0.63027
 -12   6  18      701.30      292.06    584.13 o   0.64188
 -11   6  18     3869.63     4575.65    681.48 o   0.62206
 -10   6  18      355.00      486.77    584.13 o   0.60455
  -9   6  18      449.79      778.83    486.77 o   0.58954
  -8   6  18      268.41      389.42    584.13 o   0.57724
  -7   6  18        4.37        0.00    389.42 o   0.56781
  -6   6  18        0.09        0.00    389.42 o   0.56141
  -5   6  18      494.98      584.13    389.42 o   0.55814
  -4   6  18       20.54        0.00    389.42 o   0.55806
  -3   6  18       40.74      389.42    292.06 o   0.56115
  -2   6  18      136.92      389.42    292.06 o   0.56738
  -1   6  18      387.35      681.48    389.42 o   0.57665
   0   6  18        7.27      292.06    389.42 o   0.58880
   1   6  18      775.54     1070.90    389.42 o   0.60366
   2   6  18      316.12      973.54    584.13 o   0.62104
   3   6  18     3593.04     3796.81    681.48 o   0.64074
 -11   7  18        6.73       97.35    584.13 o   0.63458
 -10   7  18     3980.15     5354.48    778.83 o   0.61742
  -9   7  18      551.16     1070.90    486.77 o   0.60273
  -8   7  18     1037.14      292.06    486.77 o   0.59070
  -7   7  18       63.22      194.71    389.42 o   0.58150
  -6   7  18       26.50        0.00    389.42 o   0.57525
  -5   7  18     3386.16     3504.75    584.13 o   0.57206
  -4   7  18      595.84      778.83    389.42 o   0.57197
  -3   7  18        1.97     1168.25    486.77 o   0.57500
  -2   7  18      180.84      194.71    584.13 o   0.58108
  -1   7  18       23.76      584.13    389.42 o   0.59013
   0   7  18       80.30      681.48    584.13 o   0.60200
   1   7  18        0.11      486.77    389.42 o   0.61655
   2   7  18      461.14      584.13   1460.31 o   0.63358
 -11   8  18      402.94     1168.25    681.48 o   0.64872
 -10   8  18       85.19        0.00    486.77 o   0.63194
  -9   8  18        4.07        0.00    486.77 o   0.61760
  -8   8  18     1074.34     1655.02    486.77 o   0.60587
  -7   8  18      102.66       97.35    584.13 o   0.59690
  -6   8  18     2159.47     1752.38    486.77 o   0.59081
  -5   8  18      159.65        0.00    389.42 o   0.58771
  -4   8  18     6292.77     6620.09    681.48 o   0.58762
  -3   8  18       29.40      292.06    486.77 o   0.59057
  -2   8  18     4086.45     4478.29    681.48 o   0.59649
  -1   8  18      430.66      486.77    389.42 o   0.60531
   0   8  18      494.80     1557.67    584.13 o   0.61689
   1   8  18      779.16      778.83    486.77 o   0.63109
   2   8  18     1030.15     2336.50   1070.90 o   0.64774
 -10   9  18        4.89        0.00    584.13 o   0.64801
  -9   9  18      741.54      194.71    486.77 o   0.63403
  -8   9  18       12.64      194.71    486.77 o   0.62261
  -7   9  18       32.34      486.77    486.77 o   0.61388
  -6   9  18      519.39      681.48    486.77 o   0.60797
  -5   9  18      552.17      681.48    486.77 o   0.60495
  -4   9  18     5618.90     6814.80    778.83 o   0.60487
  -3   9  18    14559.87    15966.09    973.54 o   0.60773
  -2   9  18     5826.61     7204.21    973.54 o   0.61349
  -1   9  18     2294.32     2823.27    584.13 o   0.62206
   0   9  18      512.78      681.48    778.83 o   0.63334
   1   9  18      590.17     1362.96    681.48 o   0.64718
  -8  10  18      159.76      486.77    486.77 o   0.64080
  -7  10  18      881.34     1168.25    584.13 o   0.63233
  -6  10  18      114.87      584.13    486.77 o   0.62659
  -5  10  18     1245.43     1168.25    584.13 o   0.62366
  -4  10  18     1638.48     2823.27    584.13 o   0.62358
  -3  10  18     4456.71     6035.96    778.83 o   0.62635
  -2  10  18        2.36        0.00    486.77 o   0.63194
  -1  10  18      127.47      389.42    486.77 o   0.64027
  -6  11  18      273.57        0.00   1070.90 o   0.64654
  -5  11  18      809.69     2141.79   1265.60 o   0.64371
  -4  11  18       34.02        0.00    681.48 o   0.64363
  -3  11  18     1523.56     2725.92    876.19 o   0.64632
 -13   1  19       96.55      292.06   1168.25 o   0.64914
 -12   1  19      147.55        0.00    681.48 o   0.62742
 -11   1  19     1799.60     1655.02    584.13 o   0.60786
 -10   1  19     1554.86     1849.73    584.13 o   0.59067
  -9   1  19      171.67      194.71    486.77 o   0.57607
  -8   1  19        6.45        0.00    486.77 o   0.56426
  -7   1  19     2636.78     2725.92    584.13 o   0.55541
  -6   1  19      503.50      486.77    389.42 o   0.54968
  -5   1  19     2650.98     3115.34    486.77 o   0.54714
  -4   1  19     1487.45     1752.38    389.42 o   0.54786
  -3   1  19     3842.84     4186.23    584.13 o   0.55182
  -2   1  19     5283.63     4867.71    486.77 o   0.55895
  -1   1  19      423.59      584.13    292.06 o   0.56913
   0   1  19      241.80      194.71    292.06 o   0.58220
   1   1  19      751.35     1362.96    389.42 o   0.59797
   2   1  19      132.92      778.83    486.77 o   0.61623
   3   1  19      375.47     1460.31    486.77 o   0.63677
 -12   2  19      175.49      973.54    681.48 o   0.63030
 -11   2  19      969.53      389.42    584.13 o   0.61084
 -10   2  19       47.41        0.00    584.13 o   0.59374
  -9   2  19     1608.04     1362.96    584.13 o   0.57921
  -8   2  19     1943.43     3017.98    584.13 o   0.56747
  -7   2  19      952.94     1849.73    486.77 o   0.55867
  -6   2  19      609.74      778.83    486.77 o   0.55297
  -5   2  19     1940.71     2141.79    389.42 o   0.55045
  -4   2  19     1760.53     1849.73    389.42 o   0.55117
  -3   2  19      734.20      389.42    584.13 o   0.55510
  -2   2  19     2255.58     3602.11    486.77 o   0.56219
  -1   2  19     5318.16     5354.48    486.77 o   0.57231
   0   2  19     4177.14     3407.40    486.77 o   0.58531
   1   2  19        2.27        0.00    389.42 o   0.60099
   2   2  19     2761.54     3115.34    584.13 o   0.61917
   3   2  19      881.47      778.83    486.77 o   0.63962
 -12   3  19      973.86     2725.92    681.48 o   0.63508
 -11   3  19      459.91     1557.67    584.13 o   0.61577
 -10   3  19     2304.47     3504.75    778.83 o   0.59881
  -9   3  19      347.18      292.06    584.13 o   0.58441
  -8   3  19      976.19      876.19    389.42 o   0.57277
  -7   3  19     3063.06     3991.52    486.77 o   0.56406
  -6   3  19      664.32      681.48    389.42 o   0.55841
  -5   3  19      204.10      389.42    292.06 o   0.55592
  -4   3  19     1313.51      876.19    389.42 o   0.55663
  -3   3  19      908.44     1557.67    486.77 o   0.56052
  -2   3  19      107.52        0.00    292.06 o   0.56754
  -1   3  19        1.91        0.00    389.42 o   0.57757
   0   3  19      551.70      194.71    389.42 o   0.59045
   1   3  19      386.20      973.54    389.42 o   0.60601
   2   3  19      852.01     1557.67    584.13 o   0.62403
   3   3  19      628.37       97.35   1070.90 o   0.64433
 -12   4  19      286.50      876.19    681.48 o   0.64172
 -11   4  19      135.62      292.06    584.13 o   0.62261
 -10   4  19     3455.83     4186.23    681.48 o   0.60584
  -9   4  19      250.00       97.35    486.77 o   0.59161
  -8   4  19      794.40     1265.60    876.19 o   0.58012
  -7   4  19      403.50      486.77    389.42 o   0.57152
  -6   4  19       89.72       97.35    389.42 o   0.56594
  -5   4  19       22.42      292.06    389.42 o   0.56348
  -4   4  19     1732.35     2141.79    389.42 o   0.56418
  -3   4  19       18.37      973.54    389.42 o   0.56803
  -2   4  19      428.75      389.42    389.42 o   0.57495
  -1   4  19      334.53      876.19    389.42 o   0.58485
   0   4  19       28.61      681.48    389.42 o   0.59758
   1   4  19      996.53     1655.02    681.48 o   0.61295
   2   4  19      354.17      778.83    486.77 o   0.63078
 -11   5  19      399.18      292.06    584.13 o   0.63129
 -10   5  19     2392.54     3017.98    681.48 o   0.61476
  -9   5  19     1612.50     1655.02    486.77 o   0.60074
  -8   5  19      186.37        0.00    486.77 o   0.58943
  -7   5  19       49.23       97.35    389.42 o   0.58096
  -6   5  19     2984.60     1849.73    486.77 o   0.57548
  -5   5  19      103.54      486.77    486.77 o   0.57306
  -4   5  19       67.18      486.77    389.42 o   0.57375
  -3   5  19       65.35      292.06    292.06 o   0.57753
  -2   5  19       18.92      973.54    389.42 o   0.58435
  -1   5  19      204.11      584.13    486.77 o   0.59409
   0   5  19     3413.33     3212.69    486.77 o   0.60662
   1   5  19     4613.00     5646.55    973.54 o   0.62177
   2   5  19      404.73      584.13    681.48 o   0.63935
 -11   6  19     1806.13     2823.27    681.48 o   0.64174
 -10   6  19       84.02      292.06    486.77 o   0.62549
  -9   6  19     4849.10     5938.61    681.48 o   0.61172
  -8   6  19      173.24        0.00    389.42 o   0.60061
  -7   6  19       17.71        0.00    389.42 o   0.59231
  -6   6  19      524.18      778.83    486.77 o   0.58693
  -5   6  19     2139.21     1752.38    486.77 o   0.58456
  -4   6  19     2448.85     3602.11    584.13 o   0.58523
  -3   6  19     2076.76     1752.38    389.42 o   0.58894
  -2   6  19      856.77     1752.38    389.42 o   0.59562
  -1   6  19        5.82       97.35    389.42 o   0.60519
   0   6  19      555.25      973.54    389.42 o   0.61749
   1   6  19       83.39      876.19    681.48 o   0.63238
   2   6  19      991.71     1362.96   1070.90 o   0.64968
 -10   7  19        4.45        0.00    584.13 o   0.63794
  -9   7  19        7.71      486.77    486.77 o   0.62444
  -8   7  19     1920.43     1168.25    584.13 o   0.61356
  -7   7  19       28.71        0.00    486.77 o   0.60544
  -6   7  19      207.54      194.71    584.13 o   0.60018
  -5   7  19     4715.41     4770.36    681.48 o   0.59786
  -4   7  19      638.89     2044.44    486.77 o   0.59852
  -3   7  19     7956.17     9443.36    778.83 o   0.60215
  -2   7  19        7.42        0.00    389.42 o   0.60868
  -1   7  19      233.15      778.83    486.77 o   0.61804
   0   7  19      114.45      584.13    486.77 o   0.63010
   1   7  19      259.30     1557.67    584.13 o   0.64470
  -9   8  19       30.13        0.00    486.77 o   0.63881
  -8   8  19      347.40        0.00    486.77 o   0.62818
  -7   8  19     1948.40     2531.21    584.13 o   0.62024
  -6   8  19      111.09      194.71    486.77 o   0.61511
  -5   8  19     3776.05     3504.75    584.13 o   0.61285
  -4   8  19        3.02      486.77    486.77 o   0.61349
  -3   8  19     4237.19     3017.98    584.13 o   0.61703
  -2   8  19     1931.17     1849.73    486.77 o   0.62341
  -1   8  19     1246.92     1460.31    486.77 o   0.63255
   0   8  19      494.68     1070.90    584.13 o   0.64434
  -8   9  19       53.64      292.06    681.48 o   0.64434
  -7   9  19       60.20        0.00    486.77 o   0.63661
  -6   9  19      751.44        0.00    584.13 o   0.63161
  -5   9  19     1658.97     1362.96    584.13 o   0.62941
  -4   9  19      899.17      584.13    486.77 o   0.63003
  -3   9  19     2291.53     3504.75    681.48 o   0.63348
  -2   9  19     1203.47      973.54    486.77 o   0.63970
  -1   9  19       66.58        0.00    584.13 o   0.64861
  -5  10  19     3356.70     4186.23   1460.31 o   0.64741
  -4  10  19     6553.09    12656.05   2044.44 o   0.64802
 -12   0  20      312.28     1362.96    876.19 o   0.64676
 -11   0  20     5086.98     5451.84   1070.90 o   0.62851
 -10   0  20     4107.47     4380.94    973.54 o   0.61263
  -9   0  20     1202.11      973.54    778.83 o   0.59930
  -8   0  20    14562.79    14213.72   1557.67 o   0.58871
  -7   0  20     4418.40     5159.77    973.54 o   0.58100
  -6   0  20     3891.60     3407.40    876.19 o   0.57629
  -5   0  20      553.18      486.77    584.13 o   0.57464
  -4   0  20     3179.28     4283.59    876.19 o   0.57610
  -3   0  20     3775.87     3796.81    778.83 o   0.58063
  -2   0  20     2013.18     1947.08    778.83 o   0.58816
  -1   0  20      205.81      486.77    681.48 o   0.59858
   0   0  20       41.03        0.00    486.77 o   0.61174
   1   0  20      987.62     1752.38    681.48 o   0.62748
   2   0  20     1004.94     2141.79   1070.90 o   0.64559
 -12   1  20     2033.38     1655.02    681.48 o   0.64770
 -11   1  20      546.03       97.35    584.13 o   0.62947
 -10   1  20      497.14     2336.50    584.13 o   0.61361
  -9   1  20       98.96        0.00    486.77 o   0.60031
  -8   1  20     5185.92     5257.13    778.83 o   0.58974
  -7   1  20     5310.01     5549.19    681.48 o   0.58204
  -6   1  20     2559.97     2628.56    584.13 o   0.57734
  -5   1  20        5.20      389.42    486.77 o   0.57570
  -4   1  20     3425.13     3602.11    486.77 o   0.57715
  -3   1  20        2.48      292.06    389.42 o   0.58167
  -2   1  20     3417.45     3894.17    486.77 o   0.58919
  -1   1  20      171.48      486.77    389.42 o   0.59959
   0   1  20       31.80        0.00    584.13 o   0.61273
   1   1  20     3898.90     6133.32    681.48 o   0.62844
   2   1  20     2096.92     1849.73    778.83 o   0.64653
 -11   2  20        1.81      584.13    584.13 o   0.63235
 -10   2  20      162.36      876.19    584.13 o   0.61657
  -9   2  20     3399.41     2531.21   1070.90 o   0.60333
  -8   2  20      120.53        0.00    584.13 o   0.59281
  -7   2  20     1382.18     1362.96    486.77 o   0.58515
  -6   2  20      102.28      778.83    486.77 o   0.58047
  -5   2  20      123.25      194.71    389.42 o   0.57884
  -4   2  20       70.47      389.42    389.42 o   0.58028
  -3   2  20        0.54      681.48    389.42 o   0.58478
  -2   2  20        9.79        0.00    389.42 o   0.59226
  -1   2  20      143.92      584.13    389.42 o   0.60261
   0   2  20     3195.19     3991.52    584.13 o   0.61569
   1   2  20     1958.50     2531.21   1070.90 o   0.63132
   2   2  20     4911.47     5938.61   1362.96 o   0.64933
 -11   3  20      468.30      584.13    681.48 o   0.63711
 -10   3  20      239.50        0.00    584.13 o   0.62145
  -9   3  20        0.87       97.35   1362.96 o   0.60832
  -8   3  20     1126.64      876.19    584.13 o   0.59789
  -7   3  20      970.92     1947.08    486.77 o   0.59030
  -6   3  20     1867.19     2433.86    486.77 o   0.58566
  -5   3  20      918.69     1557.67    389.42 o   0.58404
  -4   3  20     7344.02     7009.50    681.48 o   0.58547
  -3   3  20      718.29     1070.90    389.42 o   0.58993
  -2   3  20     6475.43     5938.61    681.48 o   0.59734
  -1   3  20     7209.57     6717.44    584.13 o   0.60761
   0   3  20      311.90      389.42    486.77 o   0.62058
   1   3  20     2939.66     2920.63    681.48 o   0.63609
 -11   4  20      100.91        0.00   1070.90 o   0.64373
 -10   4  20     1142.45     1265.60    778.83 o   0.62823
  -9   4  20     1443.13     1557.67    584.13 o   0.61524
  -8   4  20      267.81      973.54    486.77 o   0.60493
  -7   4  20      540.47      486.77    486.77 o   0.59743
  -6   4  20        0.01        0.00    389.42 o   0.59284
  -5   4  20      167.17        0.00    389.42 o   0.59125
  -4   4  20      561.71      973.54    389.42 o   0.59266
  -3   4  20      272.41      876.19    389.42 o   0.59706
  -2   4  20      258.28      486.77    584.13 o   0.60439
  -1   4  20      969.61      876.19    389.42 o   0.61454
   0   4  20      697.65      681.48    389.42 o   0.62737
   1   4  20      117.97      778.83    584.13 o   0.64272
 -10   5  20        5.23      486.77    486.77 o   0.63683
  -9   5  20      635.39      389.42    486.77 o   0.62403
  -8   5  20      680.85        0.00    681.48 o   0.61386
  -7   5  20      371.96       97.35    584.13 o   0.60647
  -6   5  20      579.10      584.13    486.77 o   0.60196
  -5   5  20      927.70     1362.96    486.77 o   0.60038
  -4   5  20        4.16      292.06    486.77 o   0.60178
  -3   5  20      129.53        0.00    389.42 o   0.60611
  -2   5  20       18.76      389.42    486.77 o   0.61333
  -1   5  20      681.84     1070.90    486.77 o   0.62333
   0   5  20       19.21      292.06    389.42 o   0.63598
 -10   6  20     2087.36     1655.02    681.48 o   0.64720
  -9   6  20      386.59      681.48    584.13 o   0.63460
  -8   6  20     1232.99      584.13    486.77 o   0.62461
  -7   6  20     3735.54     3504.75    584.13 o   0.61735
  -6   6  20     4050.64     5743.90    681.48 o   0.61291
  -5   6  20      742.59     1752.38    486.77 o   0.61137
  -4   6  20     2802.83     2725.92    584.13 o   0.61273
  -3   6  20       76.08        0.00    389.42 o   0.61699
  -2   6  20      637.04      973.54    778.83 o   0.62409
  -1   6  20      102.84      584.13    486.77 o   0.63392
   0   6  20      374.23      486.77    486.77 o   0.64636
  -9   7  20       13.64        0.00    778.83 o   0.64687
  -8   7  20      413.37      389.42    486.77 o   0.63707
  -7   7  20       35.77        0.00    584.13 o   0.62995
  -6   7  20     5560.55     8275.11    778.83 o   0.62561
  -5   7  20     5860.23     6522.73    778.83 o   0.62410
  -4   7  20      789.14      389.42    584.13 o   0.62544
  -3   7  20      193.15        0.00    486.77 o   0.62961
  -2   7  20      519.72      681.48    486.77 o   0.63656
  -1   7  20        2.88      194.71    486.77 o   0.64620
  -7   8  20     2534.26     3602.11   1460.31 o   0.64420
  -6   8  20      147.81        0.00    486.77 o   0.63995
  -5   8  20      680.40      389.42    486.77 o   0.63847
  -4   8  20       26.28        0.00    486.77 o   0.63978
  -3   8  20     1243.12     1168.25    584.13 o   0.64386
 -10   1  21      442.27      389.42    584.13 o   0.63720
  -9   1  21     2409.92     2433.86    876.19 o   0.62511
  -8   1  21      278.91       97.35    486.77 o   0.61568
  -7   1  21     1805.73     2628.56    778.83 o   0.60904
  -6   1  21     1422.92     1362.96    486.77 o   0.60528
  -5   1  21     2932.97     3115.34    584.13 o   0.60445
  -4   1  21     1539.38     1752.38    486.77 o   0.60656
  -3   1  21       95.57        0.00    389.42 o   0.61159
  -2   1  21      123.66        0.00    389.42 o   0.61946
  -1   1  21      221.01      778.83    389.42 o   0.63007
   0   1  21        3.34        0.00    389.42 o   0.64327
 -10   2  21       97.37        0.00    584.13 o   0.64004
  -9   2  21     1590.97     1849.73    584.13 o   0.62801
  -8   2  21     7798.41     8956.59    876.19 o   0.61862
  -7   2  21     1320.66     1752.38    584.13 o   0.61201
  -6   2  21      139.41      389.42    486.77 o   0.60827
  -5   2  21     2070.73     2628.56    584.13 o   0.60744
  -4   2  21     3569.59     3407.40    486.77 o   0.60955
  -3   2  21      316.98      876.19    486.77 o   0.61455
  -2   2  21     3856.46     5062.42    584.13 o   0.62238
  -1   2  21       58.59        0.00    389.42 o   0.63294
   0   2  21       24.40       97.35    486.77 o   0.64609
 -10   3  21      395.23      681.48    681.48 o   0.64475
  -9   3  21      424.04      389.42    681.48 o   0.63280
  -8   3  21     1122.18     1460.31    681.48 o   0.62349
  -7   3  21       60.41        0.00    486.77 o   0.61694
  -6   3  21      925.61     1849.73    486.77 o   0.61322
  -5   3  21      110.64      389.42    389.42 o   0.61240
  -4   3  21     1339.60     2433.86    486.77 o   0.61449
  -3   3  21     4502.07     5257.13    584.13 o   0.61945
  -2   3  21      609.21      973.54    486.77 o   0.62722
  -1   3  21      444.17      973.54    389.42 o   0.63770
[truncated: 3,013 more chars]
